# Supplementary material for: Charting the therapeutic landscape: a comprehensive evidence map on medical cannabis for health outcomes
Source: Front Pharmacol. 2024 Nov 26;15:1494492. doi: 10.3389/fphar.2024.1494492 (PMC11628280; doi:10.3389/fphar.2024.1494492)
Supplement: Supplementary file 1 [file Table2.XLSX]

## Sheet: Lista
key	title	year	month	day	journal	issn	volume	issue	pages	authors	url	language	publisher	location	abstract	notes	doi	Is there a role for cannabidiol in psychiatry?)	pubmed_id	pmc_id	PDF	incluir/excluir	motivo exclusão	Caracterização	Intervenções	AMSTAR 1		AMSTAR 2
rayyan-967953517	Cannabinoid treatments for anxiety: A systematic review and consideration of the impact of sleep disturbance	2022			Evid. actual. práct. ambul	1667-5703	25	2	e007011-e007011	Risso, Agostina and Priano, Ezequiel	https://www.evidencia.org/index.php/Evidencia/article/view/7011/4684	es		["Risso, Agostina; Hospital Italiano de Buenos Aires. Servicio de Medicina Familiar y Comunitaria. Ciudad Autónoma de Buenos Aires. AR", "Priano, Ezequiel; Hospital Italiano de Buenos Aires. Servicio de Medicina Familiar y Comunitaria. Ciudad Autónoma de Buenos Aires. AR"]		RAYYAN-INCLUSION: {"mariana"=>"Included", "Bettina"=>"Included", "Barbara"=>"Included", "Arthur"=>"Included"} | RAYYAN-EXCLUSION-REASONS: wrong publication type	10.51987/EVIDENCIA.V25I2.7011	Cannabis			OK	excluir	Texto/Dados Incompletos		DISPONÍVEL
rayyan-967953522	Cannabis para el dolor crónico no oncológico	2021	3	1	Archiv. med. fam. gen. (En línea)	1668-8341	18	1	2023-11-10	Erbetta, Franco and Ferro, Maria Victoria and Antacle, Alberto Antonio	https://revista.famfyg.com.ar/index.php/AMFG/article/view/176/158	es		["Erbetta, Franco; OSPeCon Tucumán. Residencia de Medicina Familiar. Tucumán. AR", "Ferro, Maria Victoria; OSPeCon Tucumán. Residencia de Medicina Familiar. Tucumán. AR", "Antacle, Alberto Antonio; OSPeCon Tucumán. Residencia de Medicina Familiar. Tucumán. AR"]		RAYYAN-INCLUSION: {"mariana"=>"Included", "Bettina"=>"Included", "Barbara"=>"Included", "Arthur"=>"Included"}		Analgesia;Cannabis;Dolor crónico;Neuralgia			OK	excluir	Texto/Dados Incompletos		DISPONÍVEL
rayyan-967953529	Farmacología clínica de cannabidiol en epilepsias refractarias	2020	10	1	Farm. hosp	1130-6343	44	5	222-229	Schaiquevich, Paula and Riva, Natalia and Maldonado, Cecilia and Vázquez, Marta and Cáceres-Guido, Paulo	https://pesquisa.bvsalud.org/portal/resource/pt/ibc-195149	es		["Schaiquevich, Paula; Hospital de Pediatría JP Garraha. Medicina de Precisión. Buenos Aires. Argentina", "Riva, Natalia; Consejo Nacional de Investigaciones Científicas y Técnicas. Buenos Aires. Argentina", "Maldonado, Cecilia; Universidad de la República. Departamento de Ciencias Farmacéuticas. Montevideo. Uruguay", "Vázquez, Marta; Universidad de la República. Departamento de Ciencias Farmacéu…	OBJETIVO: El objetivo del presente trabajo es brindar una revisión sistemática y actualizada acerca de la farmacología de cannabidiol, con especial énfasis en la farmacocinética, eventos adversos e interacciones, vinculada al uso de este fármaco en epilepsias refractarias. MÉTODO: Se realizó una revisión de los trabajos publicados y relaciona-dos con la farmacocinética y los eventos adversos e in…	RAYYAN-INCLUSION: {"Barbara"=>"Included", "Arthur"=>"Included"}	10.7399/fh.11390				OK	excluir	Texto/Dados Incompletos		DISPONÍVEL
rayyan-967953550	Mevatyl® (canabidiol + tetraidrocanabinol) para o tratamento da espasticidade moderada a grave relacionada à esclerose múltipla	2017	5	1						Centro Colaborador do sus: Avaliação de Tecnologias e Excelência em Saúde - CCATES	["http://www.ccates.org.br/content/_pdf/PUB_1497018007.pdf", "http://fi-admin.bvsalud.org/document/view/myk7j"]	pt			TECNOLOGIA: Mevatyl® (canabidiol + tetraidrocanabinol). INDICAÇÃO NA BULA: tratamento para melhoria dos sintomas de pacientes adultos com espasticidade moderada a grave devido à esclerose múltipla (EM) que não responderam adequadamente a outra medicação antiespástica e que demonstram melhoria clinicamente significativa dos sintomas relacionados à espasticidade durante um teste inicial com o trata…	RAYYAN-INCLUSION: {"Bettina"=>"Included", "Arthur"=>"Included"}					OK	excluir	Não é revisão sistemática		DISPONÍVEL
rayyan-967953583	A Systematic Review of Fibromyalgia and Recent Advancements in Treatment: Is Medicinal Cannabis a New Hope?	2021	8		Cureus	2168-8184 (Print)	13	8	e17332	Khurshid H and Qureshi IA and Jahan N and Went TR and Sultan W and Sapkota A and Alfonso M	https://pubmed.ncbi.nlm.nih.gov/34567876/	eng		United States	Fibromyalgia syndrome (FMS) is a pain disorder characterized by chronic widespread pain, fatigue, and sleep disturbance, in the absence of any well-defined underlying organic disease. The exact pathophysiology and the mechanism which links different factors related to the disease is still unknown. Due to unknown precise pathogenesis, the coexistence of other diseases, and overlapping clinical fea…	RAYYAN-INCLUSION: {"Barbara"=>"Included", "Arthur"=>"Included"}	10.7759/cureus.17332	Fibromyalgia;Cannabis	34567876	PMC8451533	OK	excluir	Revisão de revisão		DISPONÍVEL
rayyan-967953596	Cannabinoids in Pain Management and Palliative Medicine.	2017	9	22	Deutsches Arzteblatt international	1866-0452 (Electronic)	114	38	627-634	Häuser W and Fitzcharles MA and Radbruch L and Petzke F	https://pubmed.ncbi.nlm.nih.gov/29017688/	eng		Germany	BACKGROUND: There are conflicting interpretations of the evidence regarding the efficacy, tolerability, and safety of cannabinoids in pain management and palliative medicine. METHODS: We conducted a systematic review (SR) of systematic reviews of randomized controlled trials (RCT) and prospective long-term observational studies of the use of cannabinoids in pain management and palliative medicine…	RAYYAN-INCLUSION: {"Bettina"=>"Included", "Arthur"=>"Included"}	10.3238/arztebl.2017.0627	Cannabinoids/*therapeutic use;Cannabis;Humans;Observational Studies as Topic;*Pain Management;*Palliative Medicine;Prospective Studies;Randomized Controlled Trials as Topic;Palliative Care;Cannabinoids;Pain Management	29017688	PMC5645627	OK	excluir	Revisão de revisão		DISPONÍVEL
rayyan-967953603	The Use of Cannabis and Cannabinoids in Treating Symptoms of Multiple Sclerosis: a Systematic Review of Reviews.	2018	2	13	Current neurology and neuroscience reports	1534-6293 (Electronic)	18	2	8	Nielsen S and Germanos R and Weier M and Pollard J and Degenhardt L and Hall W and Buckley N and Farrell M	https://pubmed.ncbi.nlm.nih.gov/29442178/	eng		United States	PURPOSE OF REVIEW: Pharmaceutical cannabinoids such as nabiximols, nabilone and dronabinol, and plant-based cannabinoids have been investigated for their therapeutic potential in treating multiple sclerosis (MS) symptoms. This review of reviews aimed to synthesise findings from high quality systematic reviews that examined the safety and effectiveness of cannabinoids in multiple sclerosis. We exa…	RAYYAN-INCLUSION: {"Bettina"=>"Included", "Arthur"=>"Included"}	10.1007/s11910-018-0814-x	Cannabidiol/therapeutic use;Cannabinoids/adverse effects/*therapeutic use;*Cannabis;Dronabinol/analogs & derivatives/therapeutic use;Drug Combinations;Humans;Multiple Sclerosis/drug therapy/*therapy;Pain/drug therapy;Quality of Life;Randomized Controlled Trials as Topic;Systematic Reviews as Topic;Multiple Sclerosis;Cannabinoids;Cannabis	29442178		OK	excluir	Revisão de revisão		DISPONÍVEL
rayyan-967953616	How effective and safe is medical cannabis as a treatment of mental disorders? A systematic review.	2019	2		European archives of psychiatry and clinical neuroscience	1433-8491 (Electronic)	269	1	87-105	Hoch E and Niemann D and von Keller R and Schneider M and Friemel CM and Preuss UW and Hasan A and Pogarell O	https://pubmed.ncbi.nlm.nih.gov/30706168/	eng		Germany	We conducted a review of systematic reviews (SRs) and randomized-controlled trials (RCTs) to analyze efficacy and safety of cannabis-based medication in patients with mental disorders. Five data bases were systematically searched (2006-August 2018); 4 SRs (of 11 RCTs) and 14 RCTs (1629 participants) were included. Diagnoses were: dementia, cannabis and opioid dependence, psychoses/schizophrenia, …	RAYYAN-INCLUSION: {"mariana"=>"Included", "Bettina"=>"Included", "Arthur"=>"Included"}	10.1007/s00406-019-00984-4	Cannabidiol/adverse effects/*pharmacology;Cannabinoid Receptor Modulators/adverse effects/*pharmacology;Dronabinol/adverse effects/*pharmacology;Humans;Medical Marijuana/adverse effects/*pharmacology;Mental Disorders/*drug therapy;Cannabis;Mental Disorders	30706168	PMC6595000	OK	excluir	Revisão de revisão		DISPONÍVEL
rayyan-967953619	A systematic review of minor phytocannabinoids with promising neuroprotective potential.	2020	10		British journal of pharmacology	1476-5381 (Electronic)	177	19	4330-4352	Stone NL and Murphy AJ and England TJ and O'Sullivan SE	https://pubmed.ncbi.nlm.nih.gov/32608035/	eng		England	Embase and PubMed were systematically searched for articles addressing the neuroprotective properties of phytocannabinoids, apart from cannabidiol and Δ(9) -tetrahydrocannabinol, including Δ(9) -tetrahydrocannabinolic acid, Δ(9) -tetrahydrocannabivarin, cannabidiolic acid, cannabidivarin, cannabichromene, cannabichromenic acid, cannabichromevarin, cannabigerol, cannabigerolic acid, cannabigerivar…	RAYYAN-INCLUSION: {"Barbara"=>"Included", "Arthur"=>"Included"} | RAYYAN-EXCLUSION-REASONS: wrong study design	10.1111/bph.15185	*Cannabidiol/pharmacology;Dronabinol;Humans;*Huntington Disease;Seizures;Neuroprotective Agents	32608035	PMC7484504	OK	excluir	Estudos pré-clínicos		DISPONÍVEL
rayyan-967953622	Cannabinoids, cannabis, and cannabis-based medicine for pain management: a systematic review of randomised controlled trials.	2021	7	1	Pain	1872-6623 (Electronic)	162		S45-S66	Fisher E and Moore RA and Fogarty AE and Finn DP and Finnerup NB and Gilron I and Haroutounian S and Krane E and Rice ASC and Rowbotham M and Wallace M and Eccleston C	https://pubmed.ncbi.nlm.nih.gov/32804836/	eng		United States	Cannabinoids, cannabis, and cannabis-based medicines (CBMs) are increasingly used to manage pain, with limited understanding of their efficacy and safety. We summarised efficacy and adverse events (AEs) of these types of drugs for treating pain using randomised controlled trials: in people of any age, with any type of pain, and for any treatment duration. Primary outcomes were 30% and 50% reducti…	RAYYAN-INCLUSION: {"Barbara"=>"Included", "Arthur"=>"Included"}	10.1097/j.pain.0000000000001929	Analgesics/therapeutic use;*Cannabinoids/therapeutic use;*Cannabis;*Chronic Pain;Humans;Cannabinoids;Cannabis;Pain Management	32804836		OK	excluir	Texto/Dados Incompletos		DISPONÍVEL
rayyan-967953637	Efficacy, Safety, and Regulation of Cannabidiol on Chronic Pain: A Systematic Review.	2022	7		Cureus	2168-8184 (Print)	14	7	e26913	Villanueva MRB and Joshaghani N and Villa N and Badla O and Goit R and Saddik SE and Dawood SN and Rabih AM and Niaj A and Raman A and Uprety M and Calero M and Khan S	https://pubmed.ncbi.nlm.nih.gov/35860716/	eng		United States	We conducted a systematic review to determine the efficacy and safety of cannabidiol (CBD) for chronic pain. The systematic review is according to the Preferred Reporting Items for Systematic Review and Meta-Analysis (PRISMA) 2020 checklist. Five databases (PubMed, PubMed Central, Medline, Cochrane Library, and ScienceDirect) were searched using cannabidiol, CBD, hemp, and chronic pain. Inclusion…	RAYYAN-INCLUSION: {"Barbara"=>"Included", "Arthur"=>"Included"}	10.7759/cureus.26913		35860716	PMC9288157	OK	excluir	Dados incompletos		DISPONÍVEL
rayyan-967953643	Efficacy of cannabinoids against glioblastoma multiforme: A systematic review.	2021	7	15	Phytomedicine : international journal of phytotherapy and phytopharmacology	1618-095X (Electronic)	88		153533	Kyriakou I and Yarandi N and Polycarpou E	https://pubmed.ncbi.nlm.nih.gov/33812759/	eng		Germany	INTRODUCTION: The increased incidence of Glioblastoma Multiforme, the most aggressive and most common primary brain tumour, is evident worldwide. Survival rates are reaching only 15 months due to its high recurrence and resistance to current combination therapies including oncotomy, radiotherapy and chemotherapy. Light has been shed in the recent years on the anticancer properties of cannabinoids…	RAYYAN-INCLUSION: {"Barbara"=>"Included", "Arthur"=>"Included"}	10.1016/j.phymed.2021.153533	Animals;Antineoplastic Agents/*pharmacology;Antineoplastic Combined Chemotherapy Protocols/pharmacology;Brain Neoplasms/*drug therapy/pathology/radiotherapy;Cannabidiol/pharmacology;Cannabinoids/administration & dosage/*pharmacology;Glioblastoma/*drug therapy/pathology/radiotherapy;Humans;Mice;Cannabinoids;Glioblastoma	33812759		OK	excluir	Estudos pré-clínicos		DISPONÍVEL
rayyan-967953647	Cannabis and orofacial pain: a systematic review.	2022	6		The British journal of oral & maxillofacial surgery	1532-1940 (Electronic)	60	5	e677-e690	Grossman S and Tan H and Gadiwalla Y	https://pubmed.ncbi.nlm.nih.gov/35305839/	eng		Scotland	The naturally occurring cannabis plant has played an established role in pain management throughout recorded history. However, in recent years, both natural and synthetic cannabis-based products for medicinal use (CBPM) have gained increasing worldwide attention due to growing evidence supporting their use in alleviating chronic inflammatory and neuropathic pain associated with an array of condit…	RAYYAN-INCLUSION: {"Barbara"=>"Included", "Arthur"=>"Included"}	10.1016/j.bjoms.2021.06.005	Analgesics/therapeutic use;Cannabinoid Receptor Agonists/therapeutic use;*Cannabis;Facial Pain/drug therapy;Humans;Inflammation;*Neuralgia/drug therapy;Facial Pain;Cannabis	35305839		OK	excluir	Revisão de revisão		DISPONÍVEL
rayyan-967953691	Efficacy and Safety of Medical Marijuana in Migraine Headache: A Systematic Review.	2022	12		Cureus	2168-8184 (Print)	14	12	e32622	Sherpa ML and Shrestha N and Ojinna BT and Ravi N and Shantha Kumar V and Choday S and Parisapogu A and Tran HH and Kc A and Elshaikh AO	https://pubmed.ncbi.nlm.nih.gov/36660507/	eng		United States	Medical marijuana treatment for migraine is becoming more common, although the legality and societal acceptance of marijuana for medical purposes in the United States have been challenged by the stigma attached to it as a recreational drug. These substances function to reduce nociception and decrease the frequency of migraine by having an impact on the endocannabinoid system. Our study reviewed t…	RAYYAN-INCLUSION: {"Bettina"=>"Included", "Barbara"=>"Included", "Arthur"=>"Included"}	10.7759/cureus.32622	Migraine Disorders;Cannabis	36660507	PMC9845509	OK	excluir	Revisão de revisões		DISPONÍVEL
rayyan-967953706	The Effectiveness and Safety of Cannabidiol in Non-seizure-related Indications: A Systematic Review of Published Randomized Clinical Trials.	2022	12		Pharmaceutical medicine	1179-1993 (Electronic)	36	6	353-385	Tang Y and Tonkovich KL and Rudisill TM	https://pubmed.ncbi.nlm.nih.gov/36271316/	eng		New Zealand	BACKGROUND: Legislative changes have fueled the global availability of cannabis and cannabis-derived compounds, such as cannabidiol. Little is known about the effectiveness and safety of cannabidiol for treating health conditions other than seizure disorders. OBJECTIVE: A systematic review of the literature was performed to investigate other health conditions, characteristics of the studied popul…	RAYYAN-INCLUSION: {"Barbara"=>"Included", "Arthur"=>"Included"}	10.1007/s40290-022-00446-8	Humans;*Cannabidiol/adverse effects;Randomized Controlled Trials as Topic;Seizures	36271316	PMC9708636	NÃO	excluir	Desenho Experimental Errado
rayyan-967953724	A systematic review of the effect of cannabidiol on cognitive function: Relevance to schizophrenia.	2017	1		Neuroscience and biobehavioral reviews	1873-7528 (Electronic)	72		310-324	Osborne AL and Solowij N and Weston-Green K	https://pubmed.ncbi.nlm.nih.gov/27884751/	eng		United States	BACKGROUND AND OBJECTIVES: Cognitive impairment is a core symptom domain of schizophrenia, neurological disorders and substance abuse. It is characterised by deficits in learning, memory, attention and executive functioning and can severely impact daily living. Antipsychotic drugs prescribed to treat schizophrenia provide limited cognitive benefits and novel therapeutic targets are required. Cann…	RAYYAN-INCLUSION: {"Bettina"=>"Included", "Arthur"=>"Included"} | RAYYAN-EXCLUSION-REASONS: wrong study design | USER-NOTES: {"Bettina"=>["Avalia ensaios pré-clínicos e clínicos"]}	10.1016/j.neubiorev.2016.11.012	Antipsychotic Agents;Cannabidiol;*Cognition;Dronabinol;Humans;*Schizophrenia;Schizophrenia;Cognition	27884751		OK	excluir	Estudos Pré-Clínicos		DISPONÍVEL
rayyan-967953726	Cannabis in the Treatment of Dystonia, Dyskinesias, and Tics.	2015	10		Neurotherapeutics : the journal of the American Society for Experimental NeuroTherapeutics	1878-7479 (Electronic)	12	4	788-92	Koppel BS	https://pubmed.ncbi.nlm.nih.gov/26271953/	eng		United States	Cannabis has been used for many medicinal purposes, including management of spasms, dystonia, and dyskinesias, with variable success. Its use for tetanus was described in the second century BCE, but the literature continues to include more case reports and surveys of its beneficial effects in managing symptoms of hyperkinetic movement disorders than randomized controlled trials, making evidence-b…	RAYYAN-INCLUSION: {"Bettina"=>"Included", "Arthur"=>"Included"}	10.1007/s13311-015-0376-4	Animals;Cannabinoids/*therapeutic use;Cannabis/*chemistry;Dyskinesias/*drug therapy;Dystonia/*drug therapy;Humans;Tics/*drug therapy;Cannabis;Dystonia;Tics	26271953	PMC4604174	OK	excluir	Desenho Experimental Errado		DISPONÍVEL
rayyan-967953735	Psychiatric Effects of Cannabis Use.	2020	7		The American journal of nursing	1538-7488 (Electronic)	120	7	18		https://pubmed.ncbi.nlm.nih.gov/32590581/	eng		United States	A systematic review points to THC as the triggering chemical in cannabis.	RAYYAN-INCLUSION: {"mariana"=>"Included", "Barbara"=>"Included", "Arthur"=>"Included"}	10.1097/01.NAJ.0000688164.37349.9e	Cannabidiol/administration & dosage/*pharmacology;Cannabis/*chemistry;Dronabinol/administration & dosage/*pharmacology;Humans;Mental Disorders/*chemically induced;Cannabis	32590581		OK	excluir			EXCLUÍDO: REFERE-SE AO ESTUDO 2113 (LINHA 41)
rayyan-967953746	Medical Cannabis for Chronic Noncancer Pain: A Systematic Review of Health Care Recommendations.	2021			Pain research & management	1918-1523 (Electronic)	2021		8857948	Chang Y and Zhu M and Vannabouathong C and Mundi R and Chou RS and Bhandari M	https://pubmed.ncbi.nlm.nih.gov/33613794/	eng		United States	PURPOSE: Medical cannabis for patients with chronic noncancer pain (CNCP) has been the focus of numerous health care recommendations. We conducted a systematic review to identify and summarize the currently available evidence-based recommendations. METHODS: We searched MEDLINE, EMBASE, PsycINFO, the Cochrane database of systematic reviews, and websites for clinical guidelines and recommendations.…	RAYYAN-INCLUSION: {"Barbara"=>"Included", "Arthur"=>"Included"}	10.1155/2021/8857948	Chronic Pain/*drug therapy;Humans;Medical Marijuana/pharmacology/*therapeutic use;Systematic Reviews as Topic;Cannabis	33613794	PMC7878090	OK	excluir	Desenho Experimental Errado		DISPONÍVEL
rayyan-967953770	Cannabidiol in clinical and preclinical anxiety research. A systematic review into concentration-effect relations using the IB-de-risk tool.	2022	12		Journal of psychopharmacology (Oxford, England)	1461-7285 (Electronic)	36	12	1299-1314	Kwee CM and van Gerven JM and Bongaerts FL and Cath DC and Jacobs G and Baas JM and Groenink L	https://pubmed.ncbi.nlm.nih.gov/36239014/	eng		United States	BACKGROUND: Preclinical research suggests that cannabidiol (CBD) may have therapeutic potential in pathological anxiety. Dosing guidelines to inform future human studies are however lacking. AIM: We aimed to predict the therapeutic window for anxiety-reducing effects of CBD in humans based on preclinical models. METHODS: We conducted two systematic searches in PubMed and Embase up to August 2021,…	RAYYAN-INCLUSION: {"Barbara"=>"Included", "Arthur"=>"Included"}	10.1177/02698811221124792	Humans;Mice;Rats;Animals;*Cannabidiol/pharmacology;Anxiety/drug therapy;Anxiety Disorders/drug therapy;Anxiety	36239014	PMC9716490	OK	excluir	Estudos Pré-Clínicos		DISPONÍVEL
rayyan-967953819	The Effectiveness of Cannabis and Cannabis Derivatives in Treating Lower Back Pain in the Aged Population: A Systematic Review.	2022			Gerontology	1423-0003 (Electronic)	68	6	612-624	Senderovich H and Wagman H and Zhang D and Vinoraj D and Waicus S	https://pubmed.ncbi.nlm.nih.gov/34515130/	eng		Switzerland	BACKGROUND/AIMS: Cannabis is increasingly used in the management of pain, though minimal research exists to support its use since approval. Reduction in stigma has led to a growing interest in pharmaceutical cannabinoids as a possible treatment for lower back pain (LBP). The objective of this review was to assess the role and efficacy of cannabis and its derivatives in the management of LBP and c…	RAYYAN-INCLUSION: {"Barbara"=>"Included", "Arthur"=>"Included"}	10.1159/000518269	Aged;*Cannabidiol;*Cannabinoids/therapeutic use;*Cannabis;Dronabinol;Humans;*Low Back Pain/drug therapy;Cannabis;Low Back Pain	34515130		OK	excluir	revisao de revisoes	OK	DISPONÍVEL	Diane (?)	NÃO LOCALIZADO NO REDCAP	Larissa	NÃO LOCALIZADO NO REDCAP
rayyan-967953832	A systematic review and meta-analysis of randomized controlled trials of cardiovascular toxicity of medical cannabinoids.	2021	9		Journal of the American Pharmacists Association : JAPhA	1544-3450 (Electronic)	61	5	e1-e13	Watanabe AH and Navaravong L and Sirilak T and Prasitwarachot R and Nathisuwan S and Page RL 2nd and Chaiyakunapruk N	https://pubmed.ncbi.nlm.nih.gov/33952424/	eng		United States	BACKGROUND: Several systematic reviews (SRs) have summarized the potential effectiveness of medical cannabinoids, but it is unclear to what extent safety-related outcomes were incorporated. OBJECTIVE: The objective of this study was to evaluate the cardiovascular toxicity associated with medical use of cannabinoids. METHODS: A 2-stage systematic review (SR) approach was undertaken to assess the c…	RAYYAN-INCLUSION: {"mariana"=>"Included", "Barbara"=>"Included", "Arthur"=>"Included"} | RAYYAN-LABELS: toxicidade	10.1016/j.japh.2021.03.013	*Cannabinoids/adverse effects;*Cardiovascular Diseases/chemically induced;Humans;*Medical Marijuana/adverse effects;Randomized Controlled Trials as Topic;Cannabinoids	33952424		NÃO	não disponível			AGUARDANDO ENVIO DO DOCUMENTO VIA RESEARCHGATE
rayyan-967953855	The relationship between cannabis use and patient outcomes in medication-based treatment of opioid use disorder: A systematic review.	2020	12		Clinical psychology review	1873-7811 (Electronic)	82		101939	Lake S and St Pierre M	https://pubmed.ncbi.nlm.nih.gov/33130527/	eng		United States	Despite high rates of cannabis use during medication-based treatment of opioid use disorder (MOUD), uncertainty remains around how cannabis influences treatment outcomes. We sought to investigate the relationship between cannabis use during MOUD and a number of patient outcomes. We searched seven databases for original peer-reviewed studies documenting the relationship between cannabis use and at…	RAYYAN-INCLUSION: {"Barbara"=>"Included", "Arthur"=>"Included"}	10.1016/j.cpr.2020.101939	*Buprenorphine/therapeutic use;*Cannabis;Humans;Methadone/therapeutic use;Opiate Substitution Treatment;*Opioid-Related Disorders/drug therapy;Cannabis	33130527		OK	excluir	Desenho experimental errado		DISPONÍVEL
rayyan-967953924	A Systematic Review With Meta-Analysis of the Efficacy of Cannabis and Cannabinoids for Inflammatory Bowel Disease: What Can We Learn From Randomized and Nonrandomized Studies?	2021	10	1	Journal of clinical gastroenterology	1539-2031 (Electronic)	55	9	798-809	Doeve BH and van de Meeberg MM and van Schaik FDM and Fidder HH	https://pubmed.ncbi.nlm.nih.gov/32675631/	eng		United States	GOAL AND BACKGROUND: A number of studies have investigated the effectiveness of cannabis or cannabinoids for treatment of inflammatory bowel diseases (IBD). We aimed to systematically analyze their effect in in the treatment of IBD patients. STUDY: We included randomized controlled trials and nonrandomized studies analyzing IBD patients of any age using cannabi(noid)s. Two reviewers searched 3 da…	RAYYAN-INCLUSION: {"Barbara"=>"Included", "Arthur"=>"Included"}	10.1097/MCG.0000000000001393	Adolescent;Adult;*Cannabinoids/adverse effects;*Cannabis;*Colitis;Humans;*Inflammatory Bowel Diseases/drug therapy;Quality of Life;Cannabinoids;Inflammatory Bowel Diseases;Cannabis	32675631			não disponível			AGUARDANDO ENVIO DO DOCUMENTO VIA RESEARCHGATE
rayyan-967953932	Natural and Synthetic Cannabinoids: Pharmacology, Uses, Adverse Drug Events, and Drug Interactions.	2021	8		Journal of clinical pharmacology	1552-4604 (Electronic)	61		S37-S52	Brown JD and Rivera Rivera KJ and Hernandez LYC and Doenges MR and Auchey I and Pham T and Goodin AJ	https://pubmed.ncbi.nlm.nih.gov/34396558/	eng		England	The purpose of this narrative review is to describe the current use environment of both natural and synthetic cannabinoids while providing context for cannabinoid chemistry and pharmacology. In addition to a long history of recreational and nonmedical use, natural cannabinoids are increasingly used as prescription products, through medical cannabis programs, and as consumer health products. Despi…	RAYYAN-INCLUSION: {"Barbara"=>"Included", "Arthur"=>"Included"}	10.1002/jcph.1871	Age Factors;Cannabinoid Receptor Agonists/metabolism;Cannabinoids/*adverse effects/chemistry/*pharmacology;Drug Interactions;Drug and Narcotic Control/organization & administration;Endocannabinoids/metabolism;Female;Humans;Medical Marijuana/pharmacology/therapeutic use;Pregnancy;Prenatal Exposure Delayed Effects/epidemiology/pathology;United States;Cannabinoids	34396558		OK	excluir	wrong outcomes ( relação estrutura atividade)		EXCLUÍDO: REVISÃO NARRATIVA	Diane (2200)	TRATA-SE DE UMA REVISÃO NARRATIVA	Larissa	ok
rayyan-967953970	Food effects on the formulation, dosing, and administration of cannabidiol (CBD) in humans: A systematic review of clinical studies.	2021	4		Pharmacotherapy	1875-9114 (Electronic)	41	4	405-420	Silmore LH and Willmer AR and Capparelli EV and Rosania GR	https://pubmed.ncbi.nlm.nih.gov/33583102/	eng		United States	Cannabidiol (CBD), a non-psychotropic phytocannabinoid from the Cannabis plant, is increasingly being pursued as a treatment for differing ailments. The bioavailability and pharmacokinetics of CBD are not well understood, and proper dosing schemes have not been adequately developed for its clinical use. CBD is a lipophilic molecule and exhibits low water solubility, so its formulation expectedly …	RAYYAN-INCLUSION: {"Barbara"=>"Included", "Arthur"=>"Included"}	10.1002/phar.2512	Biological Availability;*Cannabidiol/administration & dosage/pharmacokinetics;Clinical Trials as Topic;*Food;Humans;Humanities;Humanism;Food	33583102	PMC8485703	OK	excluir	wrong outcome (farmacocinética)		EXCLUÍDO: REVISÃO SISTEMÁTICA SOBRE FARMACOCINÉTICA	Diane (?)	NÃO LOCALIZADO NO REDCAP	Larissa 2192	ok
rayyan-967953990	Medical Cannabis for Gynecologic Pain Conditions: A Systematic Review.	2022	5	1	Obstetrics and gynecology	1873-233X (Electronic)	139	5	937-938	Shoshan S and Solt I		eng		United States		RAYYAN-INCLUSION: {"Barbara"=>"Included", "Arthur"=>"Included"}	10.1097/AOG.0000000000004777	*Cannabinoids;*Cannabis;*Chronic Pain;Female;Humans;*Medical Marijuana/therapeutic use;Pain;Cannabis	35576357		OK	excluir	wrong study type
rayyan-967953998	Cannabis use in Attention - Deficit/Hyperactivity Disorder (ADHD): A scoping review.	2023	1		Journal of psychiatric research	1879-1379 (Electronic)	157		239-256	Francisco AP and Lethbridge G and Patterson B and Goldman Bergmann C and Van Ameringen M	https://pubmed.ncbi.nlm.nih.gov/36508935/	eng		England	INTRODUCTION: Treatments for Adult ADHD include stimulants, two non-stimulant medications, as well as cognitive-behavioral therapy (CBT). These pharmacological agents are often associated with side effects, contributing to poor treatment adherence. Patients with ADHD have regularly stated that cannabis has helped improve their ADHD symptoms; however, scientific literature describing the effects o…	RAYYAN-INCLUSION: {"Barbara"=>"Included", "Arthur"=>"Included"}	10.1016/j.jpsychires.2022.11.029	Adult;Humans;*Attention Deficit Disorder with Hyperactivity/drug therapy;*Cannabis/adverse effects;Cross-Sectional Studies;*Central Nervous System Stimulants/adverse effects;*Hallucinogens;Attention;Randomized Controlled Trials as Topic;Cannabis	36508935		OK	excluir	wrong study type		DISPONÍVEL	Diane (?)	TRATA-SE DE UMA REVISÃO DE ESCOPO	Larissa	NÃO LOCALIZADO NO REDCAP
rayyan-967954011	Is there a rational basis for cannabinoids research and development in ocular pain therapy? A systematic review of preclinical evidence.	2022	2		Biomedicine & pharmacotherapy = Biomedecine & pharmacotherapie	1950-6007 (Electronic)	146		112505	Scuteri D and Rombolà L and Hamamura K and Sakurada T and Watanabe C and Sakurada S and Guida F and Boccella S and Maione S and Gallo Afflitto G and Nucci C and Tonin P and Bagetta G and Corasaniti MT	https://pubmed.ncbi.nlm.nih.gov/34891121/	eng		France	BACKGROUND: Purpose of the present systematic review is to investigate preclinical evidence in favor of the working hypothesis of efficacy of cannabinoids in ocular pain treatment. METHODS: Literature search includes the most relevant repositories for medical scientific literature from inception until November, 24 2021. Data collection and selection of retrieved records adhere to PRISMA criteria.…	RAYYAN-INCLUSION: {"Barbara"=>"Included", "Arthur"=>"Included"}	10.1016/j.biopha.2021.112505	Animals;Anti-Inflammatory Agents/pharmacology;Cannabidiol/pharmacology;Cannabinoid Receptor Agonists/*pharmacology;Cannabinoids/*pharmacology;Disease Models, Animal;Dronabinol/pharmacology;Drug Evaluation, Preclinical;Eye Pain/*drug therapy;Leukocytes/drug effects;Lipid Metabolism/drug effects;Rodentia;Uveitis/*drug therapy;Cannabinoids	34891121		OK	Excluir	wrong study design (ensaio pré-clínico)		EXCLUÍDO: REVISÃO SISTEMÁTICA E METANÁLISE DE ESTUDOS EM ANIMAIS
rayyan-967954029	Adherence to Consolidated Standards of Reporting Trials (CONSORT) Guidelines for Reporting Safety Outcomes in Trials of Medical Cannabis and Cannabis-based Medicines for Chronic Noncancer Pain: A Systematic Review.	2020	4		The Clinical journal of pain	1536-5409 (Electronic)	36	4	302-319	Mohiuddin MM and Mizubuti GB and Haroutounian S and Smith SM and Rice ASC and Campbell F and Park R and Gilron I	https://pubmed.ncbi.nlm.nih.gov/31977375/	eng		United States	OBJECTIVE: Current treatments for chronic pain have limited effectiveness and tolerability. With growing interest in the potential of cannabinoids, there is a need to inform risk-benefit considerations. Thus, this focused systematic review assesses the quality of safety assessment and reporting in chronic noncancer pain cannabinoid trials. METHODS: The protocol for this review has been published,…	RAYYAN-INCLUSION: {"Barbara"=>"Included", "Arthur"=>"Included"}	10.1097/AJP.0000000000000807	Analgesics;*Cannabis;*Chronic Pain/drug therapy;*Guideline Adherence;Humans;*Medical Marijuana/therapeutic use;Randomized Controlled Trials as Topic/*standards;Cannabis	31977375		NÃO	excluir	Tipo errado de publicação		DISPONÍVEL
rayyan-967954032	Oral nabilone capsules in the treatment of chemotherapy-induced nausea and vomiting and pain.	2008	1		Expert opinion on investigational drugs	1744-7658 (Electronic)	17	1	85-95	Davis MP	https://pubmed.ncbi.nlm.nih.gov/18095921/	eng		England	BACKGROUND: Nabilone has been approved to treat chemotherapy-induced nausea and vomiting. Recent studies have explored cannabinoids in pain management. OBJECTIVES: To review the evidence for the use of cannabinoids in general and nabilone in particular; i) in managing chemotherapy-induced nausea and vomiting; and ii) in treating pain. METHOD: A systematic review of published English literature us…	RAYYAN-INCLUSION: {"mariana"=>"Included", "Barbara"=>"Included", "Arthur"=>"Included"}	10.1517/13543784.17.1.85	Administration, Oral;Analgesics, Non-Narcotic/administration & dosage/pharmacokinetics/*therapeutic use;Antiemetics/administration & dosage/pharmacokinetics/*therapeutic use;Antineoplastic Agents/adverse effects;Clinical Trials as Topic;Dronabinol/administration & dosage/*analogs & derivatives/pharmacokinetics/therapeutic use;Humans;Nausea/chemically induced/*drug therapy;Pain/*drug therapy;Treat…	18095921		NÃO	excluir	Texto/Dados incompletos		DISPONÍVEL
rayyan-967954051	MASCC guideline: cannabis for cancer-related pain and risk of harms and adverse events.	2023	3	6	Supportive care in cancer : official journal of the Multinational Association of Supportive Care in Cancer	1433-7339 (Electronic)	31	4	202	To J and Davis M and Sbrana A and Alderman B and Hui D and Mukhopadhyay S and Bouleuc C and Case AA and Amano K and Crawford GP and de Feo G and Tanco K and Garsed J	https://pubmed.ncbi.nlm.nih.gov/36872397/	eng		Germany	BACKGROUND: Approximately 18% of patients with cancer use cannabis at one time as palliation or treatment for their cancer. We performed a systematic review of randomized cannabis cancer trials to establish a guideline for its use in pain and to summarize the risk of harm and adverse events when used for any indication in cancer patients. METHODS: A systematic review of randomized trials with or …	RAYYAN-INCLUSION: {"Barbara"=>"Included", "Arthur"=>"Included"}	10.1007/s00520-023-07662-1	Adult;Humans;*Cannabis;*Cancer Pain;Pain;Adjuvants, Immunologic;*Cannabinoids;*Neoplasms;Cannabis	36872397		OK	excluir	Revisão de revisões		DISPONÍVEL
rayyan-967954068	Multinational Association of Supportive Care in Cancer (MASCC) guidelines: cannabis for psychological symptoms including insomnia, anxiety, and depression.	2023	2	21	Supportive care in cancer : official journal of the Multinational Association of Supportive Care in Cancer	1433-7339 (Electronic)	31	3	176	De Feo G and Case AA and Crawford GB and Hui D and To J and Sbrana A and Alderman B and Mukhopadhyay S and Bouleuc C and Amano K and Tanco K and Garsed J and Davis M	https://pubmed.ncbi.nlm.nih.gov/36809575/	eng		Germany	PURPOSE: During the treatment of cancer, 18% of patients use cannabis for symptom management. Anxiety, depression, and sleep disturbances are common symptoms in cancer. A systematic review of the evidence for cannabis use for psychological symptoms in cancer patients was undertaken to develop a guideline. METHODS: A literature search of randomized trials and systematic reviews was undertaken up t…	RAYYAN-INCLUSION: {"Barbara"=>"Included", "Arthur"=>"Included"}	10.1007/s00520-023-07628-3	Humans;*Cannabis;Depression/therapy;*Sleep Initiation and Maintenance Disorders;Anxiety/therapy;Anxiety Disorders;*Neoplasms/therapy;Cannabis;Anxiety;Sleep Initiation and Maintenance Disorders	36809575		OK	excluir	Revisão de revisões		DISPONÍVEL
rayyan-967954146	The Efficacy of Marijuana Use for Pain Relief in Adults With Sickle Cell Disease: A Systematic Review.	2022	5		Cureus	2168-8184 (Print)	14	5	e24962	Paulsingh CN and Mohamed MB and Elhaj MS and Mohamed N and Ahmed TH and Singh T and Mohammed Z and Khan S	https://pubmed.ncbi.nlm.nih.gov/35706744/	eng		United States	Sickle Cell Disease (SCD) is a disease that affects many around the world and often accounts for frequent hospital admissions every year, secondary to uncontrolled pain. Marijuana is increasingly being used for its medicinal ability to treat pain in chronic medical conditions. Therefore, it is imperative to determine how effective it would be in providing pain relief to patients with SCD. We syst…	RAYYAN-INCLUSION: {"Barbara"=>"Included", "Arthur"=>"Included"}	10.7759/cureus.24962	Anemia, Sickle Cell;Cannabis	35706744	PMC9187262	OK	excluir	Desenho Experimental Errado		DISPONÍVEL
rayyan-967954159	Systematic Review on Transdermal/Topical Cannabidiol Trials: A Reconsidered Way Forward.	2022	5	23	Cannabis and cannabinoid research	2378-8763 (Electronic)				Scholfield CN and Waranuch N and Kongkaew C	https://pubmed.ncbi.nlm.nih.gov/35605018/	eng		United States	Introduction: This systematic review aimed to assess efficacy and safety for skin-applied formulations containing CBD. Methods: Bibliographic and clinical trial registries were searched for interventional human trials using cutaneously administered CBD or reported plasma CBD concentrations (any species). Results: Eight of 544 articles fitted the selection criteria: 3 placebo-controlled randomized…	RAYYAN-INCLUSION: {"Barbara"=>"Included", "Arthur"=>"Included"}	10.1089/can.2021.0154		35605018		NÃO	excluir	estudos com animais
rayyan-967954209	Canadian Network for Mood and Anxiety Treatments (CANMAT) Task Force Report: A Systematic Review and Recommendations of Cannabis use in Bipolar Disorder and Major Depressive Disorder.	2022	6	16	Canadian journal of psychiatry. Revue canadienne de psychiatrie	1497-0015 (Electronic)			7067437221099769	Tourjman SV and Buck G and Jutras-Aswad D and Khullar A and McInerney S and Saraf G and Pinto JV and Potvin S and Poulin MJ and Frey BN and Kennedy SH and Lam RW and MacQueen G and Milev R and Parikh SV and Ravindran A and McIntyre RS and Schaffer A and Taylor VH and van Ameringen M and Yatham LN and Beaulieu S	https://pubmed.ncbi.nlm.nih.gov/35711159/	eng		United States	BACKGROUND: Given the increasing acceptability and legalization of cannabis in some jurisdictions, clinicians need to improve their understanding of the effect of cannabis use on mood disorders. OBJECTIVE: The purpose of this task force report is to examine the association between cannabis use and incidence, presentation, course and treatment of bipolar disorder and major depressive disorder, and…	RAYYAN-INCLUSION: {"Barbara"=>"Included", "Arthur"=>"Included"}	10.1177/07067437221099769	Bipolar Disorder;Depressive Disorder;Depressive Disorder, Major;Cannabis;Anxiety	35711159		OK	não disponível			AGUARDANDO ENVIO DO DOCUMENTO VIA RESEARCHGATE
rayyan-967954250	Living Systematic Review on Cannabis and Other Plant-Based Treatments for Chronic Pain – Quarterly Progress Report/Surveillance Report 1: September 2021.	2020	12							McDonagh MS and Wagner J and Ahmed AY and Morasco B and Kansagara D and Chou R	https://pubmed.ncbi.nlm.nih.gov/36795906/	eng		Rockville (MD)	This is the fourth quarterly progress report for an ongoing living systematic review on Cannabis and other Plant-based Treatments for Chronic Pain. The systematic review, available at https://effectivehealthcare.ahrq.gov/products/plant-based-chronic-pain-treatment/living-review, synthesizes evidence on the benefits and harms of plant-based compounds (PBCs), such as cannabinoids and kratom, used t…	RAYYAN-INCLUSION: {"Barbara"=>"Included", "Arthur"=>"Included"} | RAYYAN-LABELS: checar para tirar atualizações		Cannabis	36795906		tirar pq foi atualizado	excluir	antigo		EXCLUÍDO (DUPLICATA NA LINHA 279, QUE SERÁ INCLUÍDA)
rayyan-967954264	Living Systematic Review on Cannabis and Other Plant-Based Treatments for Chronic Pain: Surveillance Report 3: Literature Update Period: November 2021 through Mid-January 2022.	2020	12							Chou R and Wagner J and Ahmed AY and Morasco BJ and Kansagara D and Selph S	https://pubmed.ncbi.nlm.nih.gov/36795909/	eng		Rockville (MD)	This is the third surveillance report for a living systematic review on cannabis and other plant-based treatments for chronic pain. The systematic review synthesizes evidence on the benefits and harms of plant-based compounds (PBCs), such as cannabinoids and kratom, used to treat chronic pain, and addresses concerns about severe adverse effects, abuse, misuse, dependence, and addiction. The purpo…	RAYYAN-INCLUSION: {"Barbara"=>"Included", "Arthur"=>"Included"} | RAYYAN-LABELS: checar para tirar atualizações		Cannabis	36795909		tirar pq foi atualizado	excluir	antigo		EXCLUÍDO (DUPLICATA NA LINHA 279, QUE SERÁ INCLUÍDA)
rayyan-967954268	Update on Cannabidiol Clinical Toxicity and Adverse Effects: a Systematic Review.	2023	3	22	Current neuropharmacology	1875-6190 (Electronic)				Madeo G and Kapoor A and Giorgetti R and Busardò FP and Carlier J	https://pubmed.ncbi.nlm.nih.gov/36946485/	eng		United Arab Emirates	BACKGROUND: Compelling evidence from preclinical and clinical studies supports the therapeutic role of cannabidiol (CBD) in several medical disorders. We reviewed the scientific evidence on CBD-related toxicity and adverse events (AEs) in 2019, at the beginning of the spike in clinical studies involving CBD. However, CBD safety remained uncertain. OBJECTIVE: With the benefit of hindsight, we aime…	RAYYAN-INCLUSION: {"Barbara"=>"Included", "Arthur"=>"Included"}	10.2174/1570159X21666230322143401		36946485		NÃO	não disponível			AGUARDANDO ENVIO DO DOCUMENTO VIA RESEARCHGATE
rayyan-967954269	Living Systematic Review on Cannabis and Other Plant-Based Treatments for Chronic Pain – Quarterly Progress Report: May 2021.	2020	12							McDonagh MS and Wagner J and Ahmed AY and Morasco B and Kansagara D and Chou R	https://pubmed.ncbi.nlm.nih.gov/34228409/	eng		Rockville (MD)	This is the third quarterly progress report for an ongoing living systematic review on cannabis and other plant-based treatments for chronic pain. The first progress report was published in January 2021 and the second in March 2021. The draft systematic review was available for public comment from May 19 through June 15, 2021, on the Agency for Healthcare Research and Quality (AHRQ) Effective Hea…	RAYYAN-INCLUSION: {"mariana"=>"Included", "Barbara"=>"Included", "Arthur"=>"Included"} | RAYYAN-LABELS: checar para tirar atualizações		Cannabis	34228409		tirar pq foi atualizado	excluir	antigo		EXCLUÍDO (DUPLICATA NA LINHA 279, QUE SERÁ INCLUÍDA)
rayyan-967954276	Living Systematic Review on Cannabis and Other Plant-Based Treatments for Chronic Pain: Surveillance Report 4: Literature Update Period: Mid-January 2022 Through March 2022.	2020	12							Chou R and Wagner J and Ahmed AY and Morasco BJ and Kansagara D and Selph S and Holmes R and Fu R	https://pubmed.ncbi.nlm.nih.gov/36795908/	eng		Rockville (MD)	This is the fourth and final surveillance report for a living systematic review on cannabis and other plant-based treatments for chronic pain. The systematic review synthesizes evidence on the benefits and harms of plant-based compounds (PBCs), such as cannabinoids and kratom, used to treat chronic pain, and addresses concerns about severe adverse effects, abuse, misuse, dependence, and addiction…	RAYYAN-INCLUSION: {"Barbara"=>"Included", "Arthur"=>"Included"} | RAYYAN-LABELS: checar para tirar atualizações		Cannabis	36795908		esse tá na última linha, é o mais atualizado	excluir	antigo		EXCLUÍDO (DUPLICATA NA LINHA 279, QUE SERÁ INCLUÍDA)
rayyan-967954287	Living Systematic Review on Cannabis and Other Plant-Based Treatments for Chronic Pain – Quarterly Progress Report: December 2020.	2020	12							McDonagh MS and Wagner J and Ahmed AY and Morasco B and Kansagara D and Chou R	https://pubmed.ncbi.nlm.nih.gov/33764726/	eng		Rockville (MD)	This is the first progress report for an ongoing living systematic review on plant-based treatments for chronic pain. The systematic review will synthesize evidence on the benefits and harms of plant-based compounds (PBCs) such as cannabinoids and kratom used to treat chronic pain, addressing concerns about severe adverse effects, abuse, misuse, dependence, and addiction. The purpose of this prog…	RAYYAN-INCLUSION: {"Barbara"=>"Included", "Arthur"=>"Included"} | RAYYAN-LABELS: checar para tirar atualizações		Cannabis	33764726		tirar pq foi atualizado	excluir	antigo		EXCLUÍDO (DUPLICATA NA LINHA 279, QUE SERÁ INCLUÍDA)
rayyan-967954288	Living Systematic Review on Cannabis and Other Plant-Based Treatments for Chronic Pain – Quarterly Progress Report: February 2021.	2020	12							McDonagh MS and Wagner J and Ahmed AY and Morasco B and Kansagara D and Chou R	https://pubmed.ncbi.nlm.nih.gov/34228408/	eng		Rockville (MD)	This is the second progress report for an ongoing living systematic review on plant-based treatments for chronic pain. The ensuing systematic review will synthesize evidence on the benefits and harms of cannabinoids and other plant-based compounds (PBCs) such as kratom used to treat chronic pain, addressing the impact on pain and function, as well as concerns about adverse effects, abuse, misuse,…	RAYYAN-INCLUSION: {"Barbara"=>"Included", "Arthur"=>"Included"} | RAYYAN-LABELS: checar para tirar atualizações		Cannabis	34228408		tirar pq foi atualizado	excluir	antigo		EXCLUÍDO (DUPLICATA NA LINHA 279, QUE SERÁ INCLUÍDA)
rayyan-967954477	Cannabinoids in Urology. Which Benign Conditions Might They Be Appropriate to Treat: A Systematic Review.	2021	2		Urology	1527-9995 (Electronic)	148		8-25	Taylor C and Birch B	https://pubmed.ncbi.nlm.nih.gov/33129871/	eng		United States	There is growing evidence suggesting cannabinoids may provide suitable alternatives to conventional treatments in an increasing number of clinical settings. This review evaluates how cannabinoids are used to treat certain benign urological pathologies and to clarify the clinical value of this data. This review includes 62 papers and was undertaken per PRISMA's guidelines, it evidences the therape…	RAYYAN-INCLUSION: {"Bettina"=>"Included", "Barbara"=>"Included", "Arthur"=>"Included"} | RAYYAN-EXCLUSION-REASONS: wrong study design	10.1016/j.urology.2020.10.024	Analgesics/therapeutic use;Animals;Anti-Inflammatory Agents, Non-Steroidal/therapeutic use;Bias;Cannabinoids/*therapeutic use;Chronic Disease;Cystitis;Cystitis, Interstitial/drug therapy;Endometriosis/drug therapy;Female;Humans;Kidney Diseases/drug therapy;Lower Urinary Tract Symptoms/drug therapy;Male;Multiple Sclerosis/complications;Pelvic Pain/drug therapy;Prostatitis/drug therapy;Urinary Blad…	33129871		ok	Excluir	Wrong publication type (overview)		OVERVIEW
rayyan-967954569	Correction: Analgesic efficacy of cannabinoids for acute pain management after surgery: a systematic review and meta-analysis.	2020	11		Regional anesthesia and pain medicine	1532-8651 (Electronic)	45	11	e3		https://pubmed.ncbi.nlm.nih.gov/33087583/	eng		England		RAYYAN-INCLUSION: {"Barbara"=>"Included", "Arthur"=>"Included"}	10.1136/rapm-2020-101340corr1	Cannabinoids;Pain Management	33087583			não disponível			AGUARDANDO ENVIO DO DOCUMENTO VIA RESEARCHGATE	Diane (?)	NÃO LOCALIZADO NO REDCAP	Larissa	NÃO LOCALIZADO NO REDCAP
rayyan-967954714	Clinical Relevance of Drug Interactions with Cannabis: A Systematic Review.	2022	2	22	Journal of clinical medicine	2077-0383 (Print)	11	5		Lopera V and Rodríguez A and Amariles P	https://pubmed.ncbi.nlm.nih.gov/35268245/	eng		Switzerland	Concomitant use of cannabis with other drugs may lead to cannabis-drug interactions, mainly due to the pharmacokinetic mechanism involving the family of CYP450 isoenzymes. This narrative systematic review aimed to systematize the available information regarding clinical relevance of cannabis-drug interactions. We utilized the PubMed/Medline database for this systematic review, using the terms dru…	RAYYAN-INCLUSION: {"Barbara"=>"Included", "Arthur"=>"Included"}	10.3390/jcm11051154	Cannabis;Drug Interactions	35268245	PMC8911401	ok	Excluir	Wrong outcomes (interação medicamentosa)		REVISÃO SISTEMÁTICA QUE INCLUI ESTUDOS SOBRE INTERAÇÕES MEDICAMENTOSA COM A CANNABIS
rayyan-967954760	The antidepressant and anxiolytic effects of cannabinoids in chronic unpredictable stress: a preclinical systematic review and meta-analysis.	2022	5	31	Translational psychiatry	2158-3188 (Electronic)	12	1	217	Reuveni N and Carlson CA and Schwartz S and Meter D and Barrett TS and Freeman SM	https://pubmed.ncbi.nlm.nih.gov/35641487/	eng		United States	Neuroscience research presents contradictory evidence in support of both the protective and destructive effects of cannabinoids in depression. Therefore, this systematic review and meta-analysis summarizes the existing preclinical literature on the effects of cannabinoid administration in the chronic unpredictable stress model of depression in order to evaluate the effects of cannabinoids and ide…	RAYYAN-INCLUSION: {"Barbara"=>"Included", "Arthur"=>"Included"}	10.1038/s41398-022-01967-1	*Anti-Anxiety Agents/pharmacology/therapeutic use;Antidepressive Agents/pharmacology/therapeutic use;*Cannabinoids/pharmacology/therapeutic use;Humans;Anti-Anxiety Agents;Cannabinoids	35641487	PMC9156762	ok	Excluir	Wrong study desing (ensaios pré-clínicos)		EXCLUÍDO: REVISÃO SISTEMÁTICA E METANÁLISE DE ESTUDOS EM ANIMAIS
rayyan-967954772	The effect of cannabis exposure on pubertal outcomes: a systematic review.	2018			Adolescent health, medicine and therapeutics	1179-318X (Print)	9		137-147	Sims ED and Anvari S and Lee Y and Samaan Z and Banfield L and Thabane L and Samaan MC	https://pubmed.ncbi.nlm.nih.gov/30349416/	eng		New Zealand	PURPOSE: Several countries are legalizing the use of medicinal cannabis and easing restrictions on its recreational use. While adults have been the primary target of these initiatives, expanding access to cannabis will likely lead to increased use by children. While the effects of cannabis on pediatric neuropsychological and mental health outcomes have been broadly studied, there are limited data…	RAYYAN-INCLUSION: {"Bettina"=>"Included", "Arthur"=>"Included"}	10.2147/AHMT.S175864	Cannabis	30349416	PMC6181473	ok	Exlcluir	wrong publication type (overview)		NÃO HÁ ESTUDOS INCLUÍDOS
rayyan-967954782	State of the evidence: Cannabinoids and cancer pain-A systematic review.	2017	2		Journal of the American Association of Nurse Practitioners	2327-6924 (Electronic)	29	2	94-103	Tateo S	https://pubmed.ncbi.nlm.nih.gov/27863159/	eng		United States	BACKGROUND AND PURPOSE: Cannabinoids are widely used to alleviate intractable symptoms such as pain, nausea, and muscle spasticity. The purpose of this review was to ascertain the current state of the science regarding use of cannabinoids for cancer pain. METHODS: Four electronic databases were searched for randomized control trials of cannabinoids and cancer pain. Studies included examined the a…	RAYYAN-INCLUSION: {"Bettina"=>"Included", "Arthur"=>"Included"}	10.1002/2327-6924.12422	Analgesics/adverse effects/*therapeutic use;Cancer Pain/*drug therapy;Cannabinoids/*therapeutic use;Humans;Cannabinoids	27863159			não disponível	artigo não encontrado		AGUARDANDO ENVIO DO DOCUMENTO VIA RESEARCHGATE	Diane (?)	NÃO LOCALIZADO NO REDCAP	Larissa	NÃO LOCALIZADO NO REDCAP
rayyan-987060904	Cannabinoids as a Potential Alternative to Opioids in the Management of Various Pain Subtypes: Benefits, Limitations, and Risks	2023			Pain Ther.	["2193-651X", "2193-8237"]	12	2	355-375	Ang, S.P. and Sidharthan, S. and Lai, W. and Hussain, N. and Patel, K.V. and Gulati, A. and Henry, O. and Kaye, A.D. and Orhurhu, V.	https://www.embase.com/search/results?subaction=viewrecord&id=L2021042609&from=export U2 - L2021042609	English		V. Orhurhu, University of Pittsburgh Medical Center, Susquehanna, Williamsport, PA, United States	Introduction: Pain is a global phenomenon encompassing many subtypes that include neuropathic, musculoskeletal, acute postoperative, cancer, and geriatric pain. Traditionally, opioids have been a mainstay pharmacological agent for managing many types of pain. However, opioids have been a subject of controversy with increased addiction, fatality rates, and cost burden on the US healthcare system. …	RAYYAN-INCLUSION: {"Barbara"=>"Included", "Arthur"=>"Included"}	10.1007/s40122-022-00465-y	addiction;adult;adverse drug reaction;analgesia;brain development;cancer pain;chronic pain;clinical trial;comorbidity;complication;controlled study;drug combination;drug therapy;English (language);female;fibromyalgia;human;male;meta analysis;musculoskeletal pain;narrative;neuropathic pain;patient risk;postoperative complication;postoperative pain;practice guideline;randomized controlled trial (to…			ok	Excluir	weong publicarion type (overview)		INCLUI DADOS DE METANÁLISES, REVISÕES SISTEMÁTICAS E ENSAIOS CLÍNICOS RANDOMIZADOS (ECRs)	Diane (?)	NÃO LOCALIZADO NO REDCAP	Larissa	NÃO LOCALIZADO NO REDCAP
rayyan-987060905	Cannabis and cannabinoids in dermatology: Protocol for a systematic review and meta-analysis of quantitative outcomes.	2023			medRxiv					Sermsaksasithorn, P. and Nopsopon, T. and Samuthpongtorn, C. and Chotirosniramit, K. and Pongpirul, K.	https://www.embase.com/search/results?subaction=viewrecord&id=L2023737177&from=export U2 - L2023737177 U4 - 2023-04-19	English		K. Pongpirul, Department of Preventive and Social Medicine, Chulalongkorn University, Faculty of Medicine, Bangkok, Thailand	Following the discovery of various effects on skin function by modifying endocannabinoid systems, multiple preclinical studies have revealed the promise of cannabis and cannabinoids in the treatment of a variety of skin diseases. However, its clinical efficacy is still debated. This systematic review aims to evaluate the therapeutic efficacy of cannabis and cannabinoids in dermatological conditio…	RAYYAN-INCLUSION: {"Barbara"=>"Included", "Arthur"=>"Included"}	10.1101/2023.03.05.23286815	clinical trial;Cochrane Library;controlled clinical trial (topic);dermatology;drug combination;drug therapy;Embase;human;Medline;practice guideline;quantitative analysis;Scopus;skin disease;systematic review;Web of Science;cannabinoid;cannabis;Cannabinoids;Cannabis			ok	Excluir	wrong publication type (protocolo)		EXCLUÍDO: PROTOCOLO DE REVISÃO SISTEMÁTICA E METANÁLISE
rayyan-987060938	Medical cannabis to reduce opioid-withdrawal symptoms in long-term opioid treatment for chronic pain: systematic review and meta-analysis	2022			Signa Vitae	1845-206X	18	6	132	Di Costanzo, M. and Barletta, F. and Di Franco, S. and Canciello, S. and Volgare, A.S. and Paolo Volino, O. and Sansone, P. and Pace, M.C. and Passavanti, M.B. and Alfieri, A.	https://www.embase.com/search/results?subaction=viewrecord&id=L639796768&from=export U2 - L639796768	English		M. Di Costanzo, Università degli Studi della Campania L. Vanvitelli, Napoli, Italy	Background: Preclinical studies attested the cross-regulation between cannabinoid and opioidergic pathways showing how cannabinoids can allosterically modulate opioid receptors influencing MOR activity. Furthermore, chronic exposure to opioids produces profound changes in the endocannabinoid system, contributing to behavioural abnormalities emerging during the early abstinence phases. This is pre…	RAYYAN-INCLUSION: {"Barbara"=>"Included", "Arthur"=>"Included"}	10.22514/sv.2022.066	cannabinoid;endocannabinoid;medical cannabis;opiate;chronic pain;chronic patient;clinical trial;Cochrane Library;comparative effectiveness;conference abstract;drug combination;drug efficacy;drug formulation;drug therapy;drug withdrawal;eligibility criteria;Embase;English (language);human;Medline;meta analysis;narrative;practice guideline;preliminary data;prospective study;randomized controlled tr…			ok	Excluir	wrong publication type (resumo de evento científico)		EXCLUÍDO: RESUMO APRESENTADO EM EVENTO
rayyan-987060987	GASTROINTESTINAL EFFECTS OF CANNABINOIDS: RELATIONSHIP WITH SODIUM CHANNEL FUNCTION	2022			Gastroenterology	["1528-0012", "0016-5085"]	162	7	S-845-S-846	Ratcliffe, E.M. and Karimi, P. and Sunil, M. and Leong, R. and Ramirez-GarciaLuna, J.L. and Zuniga-Villanueva, G.	https://www.embase.com/search/results?subaction=viewrecord&id=L2018830560&from=export U2 - L2018830560	English			Introduction: The use of therapeutic cannabinoids has been increasing in pediatric populations, in particular within the area of epilepsy. Randomized control trials have supported the use of cannabidiol (CBD) for the management of Dravet syndrome, an intractable seizure disorder related to a genetic mutation in SCN1A, which encodes the voltage-gated sodiumchannel NaV1.1. Beyond the studies in pat…	RAYYAN-INCLUSION: {"Barbara"=>"Included", "Arthur"=>"Included"}	10.1016/S0016-5085(22)62001-8	cannabidiol;cannabinoid;endogenous compound;sodium channel Nav1.1;central nervous system;child;Cinahl;Cochrane Library;conference abstract;constipation;diarrhea;drug therapy;Embase;epilepsy;female;gastrointestinal motility;human;male;Medline;meta analysis;pediatric patient;prevalence;protein function;quantitative analysis;severe myoclonic epilepsy in infancy;side effect;systematic review;treatmen…			Resumo de evento científico	Excluir	wrong publication (resumo de evento)		EXCLUÍDO: RESUMO APRESENTADO EM EVENTO
rayyan-987061008	Updates in Clinical Trial Evidence for Oncologic Use of Medicinal Cannabis	2022			Psycho-Oncology	1099-1611	31		83	Braun, I.	https://www.embase.com/search/results?subaction=viewrecord&id=L637955286&from=export U2 - L637955286	English		I. Braun, Dana-Farber Cancer Institute, United States	Background/Purpose: Cancer serves as a qualifying condition to for medicinal cannabis use in the vast majority of the 36 state medicinal cannabis laws. Scientific evidence suggests that cancer patients turn to medicinal cannabis for pan-symptom management. The following presentation will systematize the clinical trial evidence evaluating the utility of whole plant cannabis in management of cancer…	RAYYAN-INCLUSION: {"Barbara"=>"Included", "Arthur"=>"Included"}	10.1002/pon.5872	analgesic agent;cannabis;medical cannabis;adult;anorexia;cachexia;cancer pain;chemotherapy induced nausea and vomiting;clinical trial;comparative effectiveness;conference abstract;controlled study;double blind procedure;drug efficacy;drug therapy;female;human;male;Medline;mood;outcome assessment;quality of life;randomized controlled trial (topic);search engine;sleep disorder;systematic review;Can…				Excluir	artigo não encontrado		EXCLUÍDO: RESUMO APRESENTADO EM EVENTO
rayyan-987061010	GASTROINTESTINAL ADVERSE EVENTS OF CANNABINOIDS IN PEDIATRIC POPULATIONS: A SYSTEMATIC REVIEW AND META-ANALYSIS	2022			J. Can. Ass. Gastroenterol.	2515-2092	5	cannabinoid;endogenous compound;sodium channel Nav1.1;abdominal pain;adverse drug reaction;body weight gain;body weight loss;child;Cinahl;Cochrane Library;conference abstract;constipation;controlled study;decreased appetite;diarrhea;drug megadose;drug therapy;Embase;epileptic patient;female;gastrointestinal symptom;gastrointestinal tract;gene mutation;human;increased appetite;male;Medline;meta an…		Ratcliffe, E. and Karimi, P. and Sunil, M. and Leong, R. and Ramirez-GarciaLuna, J. and Zuniga-Villanueva, G.	RAYYAN-INCLUSION: {"Barbara"=>"Included", "Arthur"=>"Included"}	English		E. Ratcliffe, Medical Science, Pediatrics, McMaster University, Hamilton, ON, Canada	Background: Use of therapeutic cannabinoids in the pediatric population has increased in recent years within areas of epilepsy, palliative care, and cancer. Given the endocannabinoid system plays a crucial role in gastrointestinal (GI) homeostasis, exogenous cannabinoids have the potential to develop GI related side effects. While some GI adverse events have been reported with the use of therapeu…		10.1093/jcag/gwab049.245				EXCLUIDO Resumo de evento científico	excluir	resumo		EXCLUÍDO: RESUMO APRESENTADO EM EVENTO
rayyan-987061080	The potential of cannabinoids to improve quality of life in glioma patients: A meta-analysis in patients with neurological and oncological disease	2021			Neuro-Oncology	1523-5866	23		ii32	Belgers, V. and Röttgering, J.G. and Douw, L. and Klein, M. and Van De Ven, P.M. and Ket, J.C.F. and Bacher Svendsen, K. and Weber, M. and Lopez-Sendon, J. and Olde Rikkert, M.G. and Chagas, M.H.N. and Van Linde, M.E. and Kouwenhoven, M.C.M. and De Witt Hamer, P.C.	https://www.embase.com/search/results?subaction=viewrecord&id=L636132551&from=export U2 - L636132551	English		V. Belgers, Brain Tumor Center Amsterdam, Cancer Center Amsterdam, Amsterdam UMC, Vrije Universiteit Amsterdam, Amsterdam, Netherlands	BACKGROUND: Gliomas are primary brain tumors with a dismal prognosis. Reducing symptoms and maintaining quality of life (QoL) are main treatment aims in glioma patients. Mental well-being is an important subdomain of QoL. Cannabinoids have been suggested to alleviate frequently experienced symptoms of reduced mental well-being such as anxiety or depression. Glioma patients frequently report unpre…	RAYYAN-INCLUSION: {"Barbara"=>"Included", "Arthur"=>"Included"} | RAYYAN-EXCLUSION-REASONS: wrong publication type	10.1093/neuonc/noab180.109	cannabidiol;tetrahydrocannabinol;adult;anxiety;cancer patient;central nervous system disease;concentration at steady-state;conference abstract;depression;drug efficacy;drug therapy;effect size;Embase;female;glioma;human;male;Medline;meta analysis;monotherapy;Preferred Reporting Items for Systematic Reviews and Meta-Analyses;psychological well-being;quality of life;risk assessment;systematic revie…				excluir	wrong publication (resumo de evento)		EXCLUÍDO: RESUMO APRESENTADO EM EVENTO
rayyan-987061089	Systematic review and meta-analysis: Efficacy and safety of medical cannabis in children	2021			Pharmacoepidemiol. Drug Saf.	1099-1557	30		348-349	Treves, N. and Mor, N. and Berkovitch, M. and Stolar, O. and Matok, I.	https://www.embase.com/search/results?subaction=viewrecord&id=L636198703&from=export U2 - L636198703	English		N. Treves, Division of Clinical Pharmacy, School of Pharmacy, The Hebrew University of Jerusalem,	Background: Despite the increased use of medical cannabis (MC), the efficacy and safety for indications such as epilepsy and chemotherapy-induced nausea and vomiting among children remain uncertain. Objectives: To study the safety and efficacy of MC medical cannabis in children, using systematic review and meta-analysis. Methods: The meta-analysis screening included published and unpublished stud…	RAYYAN-INCLUSION: {"Barbara"=>"Included", "Arthur"=>"Included"}	10.1002/pds.5305	cannabidiol;medical cannabis;nabilone;nabiximols;adult;aerosol;caregiver;cerebral palsy;child;clinical trial;comparative effectiveness;conference abstract;decreased appetite;dose response;drug megadose;drug safety;drug therapy;Embase;female;human;intellectual impairment;male;Medline;mental health;meta analysis;network meta-analysis;pharmacokinetics;problem behavior;prophylaxis;randomized controll…			ok	excluir	wrong publication (resumo de evento)		EXCLUÍDO: RESUMO APRESENTADO EM EVENTO
rayyan-987061097	PIH19 Dosing and Safety of Medical Cannabis in Children: Preliminary Findings from a Living Systematic Review	2021			Value Health	["1524-4733", "1098-3015"]	24		S102	Paul, A. and Abulannaz, O. and Chhabra, M. and Lê, M.L. and Kelly, L.E.	https://www.embase.com/search/results?subaction=viewrecord&id=L2012834231&from=export U2 - L2012834231	English			Objectives: Legalization of recreational cannabis in Canada has increased accessibility for families wishing to use cannabis for medical purposes. However, despite wide-spread use, inadequate safety and efficacy data hinders prescribers from considering authorization and evidence informed product selection/dosing. This study aimed to review the existing literature on medical cannabis use in child…	RAYYAN-INCLUSION: {"Barbara"=>"Included", "Arthur"=>"Included"} | RAYYAN-EXCLUSION-REASONS: wrong study design	10.1016/j.jval.2021.04.537	cannabidiol;cannabis;medical cannabis;adverse drug reaction;child;clinical trial;conference abstract;decreased appetite;diarrhea;refractory epilepsy;drug safety;drug therapy;drug withdrawal;Embase;female;grey literature;human;hypertransaminasemia;Lennox Gastaut syndrome;male;Medline;oral drug administration;pharmacokinetics;Scopus;severe myoclonic epilepsy in infancy;side effect;systematic review…			EXCLUIDO Resumo de evento cientifico.	excluir	wrong publication (resumo de evento)		EXCLUÍDO: RESUMO APRESENTADO EM EVENTO
rayyan-987061113	Cannabinoids and sleep health in patients with chronic neuropathic pain: A systematic review and meta-analysis	2021			Sleep	1550-9109	44		A271-A272	McParland, A. and Daniel, K. and Bhatia, A. and Clarke, H. and Aditya, T. and Brull, R. and Singh, M.	https://www.embase.com/search/results?subaction=viewrecord&id=L635915672&from=export U2 - L635915672	English		A. McParland, University of British Columbia, Department of Emergency Medicine,	Introduction: Neuropathic pain (NP) syndromes are debilitating conditions which can impact sleep health and overall quality of life significantly. Pharmacological treatment with cannabinoids has not been evaluated for its impact on sleep health. The objectives of this systematic review and meta-analysis were to determine the effect of cannabinoids on sleep quality, pain control, and patient impre…	RAYYAN-INCLUSION: {"Barbara"=>"Included", "Arthur"=>"Included"}	10.1093/sleep/zsab072.693	cannabis derivative;medical cannabis;nabilone;nabiximols;placebo;adult;clinical trial;conference abstract;controlled study;daytime somnolence;dizziness;drug therapy;female;human;male;meta analysis;nausea;neuropathic pain;outcome assessment;pain assessment;randomized controlled trial (topic);sleep quality;systematic review;Cannabinoids;Neuralgia			resumo de evento cientifico	excluir	wrong publication (resumo de evento)		EXCLUÍDO: RESUMO APRESENTADO EM EVENTO
rayyan-987061117	A systematic review of the novel applications of cannabinoids in dementia care: food refusal and neuropsychiatric symptoms	2021			Am. J. Geriatr. Psychiatry	["1545-7214", "1064-7481"]	29	4	S60-S61	Asthana, N. and Sewell, D.	https://www.embase.com/search/results?subaction=viewrecord&id=L2011350218&from=export U2 - L2011350218	English			Introduction: In recent years, there has been increased research interest investigating the novel use of cannabinoids in the treatment of patients living with dementia. Early clinical research suggests that cannabinoids may be beneficial in a variety of areas, including pain, sleep, weight loss, and behavioral aggression. In particular, cannabinoids may be especially valuable in dementia care in …	RAYYAN-INCLUSION: {"Barbara"=>"Included", "Arthur"=>"Included"}	10.1016/j.jagp.2021.01.052	atypical antipsychotic agent;dronabinol;nabilone;placebo;tetrahydrocannabinol;adult;adverse drug reaction;agitation;all cause mortality;anxiety;body weight loss;clinical trial;Cochrane Library;conference abstract;controlled study;crossover procedure;dementia;drug combination;drug therapy;Embase;female;food refusal;human;male;Medical Subject Headings;Medline;motor activity;neuropsychiatric invento…			eXCLUIDO Resumo de evento cientifico.	excluir	wrong publication (resumo de evento)		EXCLUÍDO: RESUMO APRESENTADO EM EVENTO
rayyan-987061125	P.316 The use of cannabidiol in treating psychiatric disorder: a systematic review	2021			Eur. Neuropsychopharmacol.	["1873-7862", "0924-977X"]	44		S50	Pavel, A. and Paun, R. and Valentin, M.	https://www.embase.com/search/results?subaction=viewrecord&id=L2011137139&from=export U2 - L2011137139	English			Background: After observing some of the positive effects of cannabis on recreational users there has been an increased interest in isolating the compounds that bring clinical benefits without adverse effects. One such compound is cannabidiol (CBD) that modulates the endocannabinoid system through CB1 and CB2 receptors. The endocannabinoid system controls physiological central nervous processes su…	RAYYAN-INCLUSION: {"Barbara"=>"Included", "Arthur"=>"Included"}	10.1016/j.euroneuro.2021.01.077	cannabidiol;diamorphine;adjuvant chemotherapy;adult;aerosol;cannabis addiction;clinical trial;conference abstract;consensus;controlled study;drug megadose;drug safety;drug therapy;human;Medical Subject Headings;Medline;monotherapy;outcome assessment;psychiatry;psychology;randomized controlled trial (topic);risk assessment;social phobia;systematic review;tobacco dependence;treatment duration;uncer…				excluir	wrong publication (resumo de evento)		EXCLUÍDO: RESUMO APRESENTADO EM EVENTO
rayyan-987061132	Cannabinoids for lower urinary tract symptoms in multiple sclerosis patients	2021			Neurourol. Urodyn. 150-1677	1520-6777	40		S124-S125	Herbert, A.S. and Gorman, E.F. and Malik, R.D.	https://www.embase.com/search/results?subaction=viewrecord&id=L634780595&from=export U2 - L634780595	English		A.S. Herbert, University of Maryland Medical Center,	Introduction: Multiple sclerosis (MS) is an immune mediated neurodegenerative disease, commonly causing lower urinary tract symptoms (LUTS). Conventional medical treatment of MS provides limited symptomatic relief for patients, thus shifting treatment to include cannabinoids in some countries. The objective of this study was to systematically review the current biomedical literature of cannabinoi…	RAYYAN-INCLUSION: {"Barbara"=>"Included", "Arthur"=>"Included"}	10.1002/nau.24638	nabiximols;adult;clinical trial;Cochrane Library;conference abstract;controlled study;drug therapy;Embase;female;human;International Prostate Symptom Score;lower urinary tract symptom;male;Medline;meta analysis;multiple sclerosis;observational study;overactive bladder;Preferred Reporting Items for Systematic Reviews and Meta-Analyses;preliminary data;prospective study;quality of life;randomized c…				excluir	wrong publication (resumo de evento)		EXCLUÍDO: RESUMO APRESENTADO EM EVENTO
rayyan-987061164	PSY28 The Effect of Medicinal Cannabis on Quality of Life in the Management of NON-Cancer Chronic PAIN: A Systematic Review	2020			Value Health	["1524-4733", "1098-3015"]	23		S747-S748	Murray, S. and Oderoha, E. and O'Shea, M. and Chew, B. and Kim, S. and Geoghegan, L. and Kennedy, C.	https://www.embase.com/search/results?subaction=viewrecord&id=L2010301756&from=export U2 - L2010301756	English			Objectives: Medicinal cannabis (MC) is an emerging therapeutic option for non-cancer chronic pain. However, its effects on a patient’s quality of life are still widely unknown, and its use still illegal in many countries. The aim of this systematic review was to examine the results of randomised controlled trials (RCTs) that study the effect of medicinal cannabis on quality of life in the treatme…	RAYYAN-INCLUSION: {"Barbara"=>"Included", "Arthur"=>"Included"}	10.1016/j.jval.2020.08.2036	dihydrocodeine;medical cannabis;adult;cancer patient;chronic pain;clinical trial;Cochrane Library;conference abstract;drug safety;drug therapy;Embase;European Quality of Life 5 Dimensions questionnaire;female;human;male;malignant neoplasm;Medline;meta analysis;Preferred Reporting Items for Systematic Reviews and Meta-Analyses;quality of life;randomized controlled trial (topic);risk assessment;Sho…			EXCLUIDO RESUMO EVENTO CIENTIFICO.	excluir	wrong publication (resumo de evento)		EXCLUÍDO: RESUMO APRESENTADO EM EVENTO
rayyan-987061168	Evidence for the efficacy of nabiximols oromucosal spray in the management of patients with spasticity: A systematic review	2020			Mult. Scler. J.	1477-0970	26	3	155-156	Crathorne, L. and Campbell, J. and Vila Silván, C. and Stork, R. and Ortin Sulbaran, D.	https://www.embase.com/search/results?subaction=viewrecord&id=L634024600&from=export U2 - L634024600	English		L. Crathorne, ROBOLEO and CO, Southampton, United Kingdom	Background: Spasticity is a common symptom for people with multiple sclerosis (MS), and increases in prevalence and severity throughout the disease course. Worsening spasticity is associated with impaired mobility and other symptoms and negatively impacts quality of life, increasing health resource utilization and costs. Nabiximols oromucosal spray, containing mainly tetrahydrocannabinol (THC) an…	RAYYAN-INCLUSION: {"Barbara"=>"Included", "Arthur"=>"Included"} | RAYYAN-EXCLUSION-REASONS: wrong study design	10.1177/1352458520974937	nabiximols;placebo;adjuvant chemotherapy;adult;aerosol;cancer patient;clinical trial;Cochrane Library;comparative effectiveness;conference abstract;controlled study;drug efficacy;drug safety;drug therapy;drug withdrawal;Embase;female;health care utilization;human;male;Medline;meta analysis;multiple sclerosis;numeric rating scale;pharmacokinetics;quality of life;randomized controlled trial (topic)…				Exlcluir	wrong publication (resumo de evento)		EXCLUÍDO: RESUMO APRESENTADO EM EVENTO
rayyan-987061203	MEDICAL CANNABIS USE AND RISK OF CARDIOVASCULAR TOXICITY: A TWO-STAGE SYSTEMATIC REVIEW AND META-ANALYSIS	2020			Value Health	["1524-4733", "1098-3015"]	23		S90	Hikiji Watanabe, A. and Navaravong, L. and Sirilak, T. and Prasitwarachot, R. and Nathisuwan, S. and Chaiyakunapruk, N.	https://www.embase.com/search/results?subaction=viewrecord&id=L2005867807&from=export U2 - L2005867807	English			Objectives: Recent evidence has demonstrated the potential benefits of cannabis in various indications. However, serious cardiovascular (CV) events have been reported with recreational use but little is known about safety issues with medical use. This study aims to investigate the extent of cannabis-associated CV events reported among randomized controlled trials (RCT). Methods: A two-stage syste…	RAYYAN-INCLUSION: {"Barbara"=>"Included", "Arthur"=>"Included"}	10.1016/j.jval.2020.04.110	cannabis;medical cannabis;acute coronary syndrome;adult;adverse drug reaction;cannabis use;cardiotoxicity;cardiovascular risk;clinical trial;conference abstract;controlled study;coronavirus disease 2019;drug therapy;Embase;female;human;male;Medline;orthostatic hypotension;randomized controlled trial (topic);risk assessment;side effect;sudden cardiac death;systematic review;tachycardia;Cannabis				excluir	wrong publication (resumo de evento)		EXCLUÍDO: RESUMO APRESENTADO EM EVENTO
rayyan-987061204	PAM1 SYSTEMATIC REVIEW OF THE USE OF TETRAHYDROCANNABINOL AND CANNABIDIOL AS A MEDICINAL ALTERNATIVE IN MULTIPLE SCLEROSIS	2020			Value Health	["1524-4733", "1098-3015"]	23		S10	Arellano, D. and Díaz, O. and Soto Molina, H. and Escobar Juárez, Y.	https://www.embase.com/search/results?subaction=viewrecord&id=L2005868869&from=export U2 - L2005868869	English			Objectives: Due to the evidence of the oral consumption for tetrahidrocannabinol (THC) and/or cannabidiol (CBD) in patients with multiple sclerosis is still contradictory, a systematic review was performed to summarize its effects. Methods: The efficacy and safety of oral THC and/or CBD in patients with multiple sclerosis (MS) was assessed compared to standard treatment or placebo or no treatment…	RAYYAN-INCLUSION: {"Barbara"=>"Included", "Arthur"=>"Included"}	10.1016/j.jval.2020.04.054	cannabidiol;placebo;tetrahydrocannabinol;adult;algorithm;clinical trial;Cochrane Library;cohort analysis;comparative effectiveness;conference abstract;coronavirus disease 2019;dizziness;drug efficacy;drug megadose;drug safety;drug therapy;female;human;male;Medline;meta analysis;multiple sclerosis;pharmacokinetics;randomized controlled trial (topic);risk assessment;spasticity;systematic review;Com…				excluir	wrong publication (resumo de evento)		EXCLUÍDO: RESUMO APRESENTADO EM EVENTO
rayyan-987061212	CBD and pain management	2020			Neuromodulation	1525-1403	23	3	e74	Bhandari, A.	https://www.embase.com/search/results?subaction=viewrecord&id=L633916177&from=export U2 - L633916177	English		A. Bhandari	Introduction: Chronic pain affects approximately 125 million Americans. Opioid use to control pain has resulted in misuse and abuse causing a national crisis. One possible solution is to implement alternative methods to manage pain (Skolnick 2018). Cannabidiol (CBD), a non-psychoactive cannabinoid from Cannabis sativa L., is used to treat anxiety, epilepsy, and other pathologies (Iffland et al. 2…	RAYYAN-INCLUSION: {"Barbara"=>"Included", "Arthur"=>"Included"}	10.1111/ner.13133	cannabidiol;placebo;additive effect;adult;aerosol;analgesia;anxiety;cancer pain;Cannabis sativa;chronic pain;clinical trial;conference abstract;controlled study;drug therapy;epilepsy;female;human;male;Medline;meta analysis;nonhuman;numeric rating scale;peripheral neuropathy;randomized controlled trial (topic);synergistic effect;systematic review;Pain Management				excluir	wrong publication (resumo de evento)		EXCLUÍDO: RESUMO APRESENTADO EM EVENTO
rayyan-987061223	Evidence supporting the benefits of marijuana for crohn’s disease and ulcerative colitis is extremely limited: A meta-analysis of the literature	2020			Ann. Gastroenterol.	["1792-7463", "1108-7471"]	33	5	495-499	Desmarais, A. and Smiddy, S. and Reddy, S. and El-Dallal, M. and Erlich, J. and Feuerstein, J.D.	https://www.embase.com/search/results?subaction=viewrecord&id=L2004921709&from=export U2 - L2004921709	English		J.D. Feuerstein, Division of Gastroenterology, Beth Israel Deaconess Medical Center, Boston, MA, United States	Background Medical marijuana is increasingly used to control inflammation and pain in inflammatory bowel disease (IBD). We performed a meta-analysis to investigate the effect of marijuana on the clinical response, induction of clinical remission, and maintenance of clinical remission compared to placebo/standard of care. Methods We performed a systematic search of PubMed, Embase, and Web of Scien…	RAYYAN-INCLUSION: {"Barbara"=>"Included", "Arthur"=>"Included"} | RAYYAN-EXCLUSION-REASONS: wrong publication type	10.20524/aog.2020.0516	cannabidiol;cannabis;placebo;article;Crohn disease;disease activity;drug efficacy;drug safety;human;inflammatory bowel disease;meta analysis;quality control;quality of life;randomized controlled trial (topic);remission;risk factor;systematic review;ulcerative colitis;Cannabis;Colitis			ok	excluir	utilizou o cigarro de marijuana		Excluir dO REDCAP	Diane (?)	NÃO LOCALIZADO NO REDCAP	Larissa	NÃO LOCALIZADO NO REDCAP
rayyan-987061240	A systematic review of evidence for cannabis and cannabinoids as adjuvant therapy in palliative and supportive oncology care	2020			J. Clin. Oncol.	1527-7755	38	15		Jugl, S. and Keshwani, S. and Adkins, L. and Heldermon, C.D. and Winterstein, A. and Goodin, A.	https://www.embase.com/search/results?subaction=viewrecord&id=L636643756&from=export U2 - L636643756	English		S. Jugl	Background: Medical cannabis use is increasing significantly in the United States as states reduce restrictions. However, ambiguity concerning the evidence for medical cannabis efficacy and safety, especially in the field of oncology, is persistent. Clinicians therefore face challenges in examining benefits and risks of medical cannabis as adjuvant treatment for cancer patients. This study identi…	RAYYAN-INCLUSION: {"Barbara"=>"Included", "Arthur"=>"Included"}	10.1200/JCO.2020.38.15-suppl.12091	adjuvant;cannabidiol;cannabis;adjuvant chemotherapy;adult;aerosol;cachexia;cancer adjuvant therapy;cancer pain;cancer patient;chemotherapy induced nausea and vomiting;Cochrane Library;comparative effectiveness;conference abstract;drug combination;drug efficacy;drug therapy;Embase;female;human;male;Medline;meta analysis;observational study;preclinical study;prevalence;synthesis;systematic review;t…			resumo de conferência, o artigo está no mapa	excluir	wrong publication (resumo de evento)		EXCLUÍDO: RESUMO APRESENTADO EM EVENTO
rayyan-987061251	Cannabinoids for the treatment of refractory chronic pruritus	2019			J. Am. Acad. Dermatol.	["1097-6787", "0190-9622"]	81	4	AB29	Khanna, R. and Khanna, R. and Kwatra, S.G.	https://www.embase.com/search/results?subaction=viewrecord&id=L2002644119&from=export U2 - L2002644119	English		R. Khanna, Department of Dermatology, Johns Hopkins University, School of Medicine, Baltimore, MD, United States	Background: Chronic pruritus is a distressing medical condition that is associated with significantly decreased quality of life and multiple comorbidities. There are currently no FDA approved therapies specifically for the treatment of chronic itch, and off-label treatment is often times used for patients with severe itch. Recent literature suggests that the antiinflammatory and analgesic propert…	RAYYAN-INCLUSION: {"Bettina"=>"Included", "Barbara"=>"Included", "Arthur"=>"Included"}	10.1016/j.jaad.2019.06.145	cannabis;dronabinol;emollient agent;palmidrol;adult;cohort analysis;conference abstract;drug efficacy;drug therapy;female;human;male;medical literature;Medline;observational study;prospective study;pruritus;randomized controlled trial (topic);sample size;side effect;systematic review;visual analog scale;Cannabinoids;Pruritus				excluir	wrong publication (resumo de evento)		EXCLUÍDO: RESUMO APRESENTADO EM EVENTO
rayyan-987061252	Cardiovascular Risk Associated with Medical Use of Opioids and Cannabinoids: A Systematic Review	2019			Curr. Cardiovasc. Risk Rep.	["1932-9563", "1932-9520"]	13	10		Wong, E. and Ranapurwala, S.I.	https://www.embase.com/search/results?subaction=viewrecord&id=L2002696729&from=export U2 - L2002696729	English		S.I. Ranapurwala, Injury Prevention Research Center, University of North Carolina at Chapel Hill, 137 E Franklin St, Suite 500, CB# 7505, Chapel Hill, NC, United States	Purpose of Review: The long-term use of opioid and cannabinoid medications to control chronic pain and treat opioid use disorders now involves a large proportion of the population in the United States. Yet, the cardiovascular risks of opioids are not well understood. This systematic review summarizes the current literature to assess the potential cardiovascular disease risks associated with opioi…	RAYYAN-INCLUSION: {"Bettina"=>"Included", "Barbara"=>"Included", "Arthur"=>"Included"}	10.1007/s12170-019-0625-x	amitriptyline;bupivacaine;buprenorphine;cannabidiol;cannabinoid;cyclooxygenase 2 inhibitor;dexmedetomidine;fentanyl;gabapentin;ketamine;levacetylmethadol;methadone;morphine;naloxone;opiate;oxycodone;tramadol;acute coronary syndrome;atrial fibrillation;brain hemorrhage;brain ischemia;cardiovascular disease;cardiovascular mortality;cerebrovascular accident;clinical practice;heart failure;heart infa…			excluido - opioides	excluir	wrong publication (resumo de evento)		LOCALIZOU UM ESTUDO SOBRE OS EFEITOS DE CANABINÓIDES
rayyan-987061256	KIDS AND CANNABINOIDS: WHAT IS THE EVIDENCE?	2019			J. Am. Acad. Child Adolesc. Psychiatry	["1527-5418", "0890-8567"]	58	10	S83-S84	Pergjika, A. and Ballard, R.R. and DeAntonio, M.	https://www.embase.com/search/results?subaction=viewrecord&id=L2003281148&from=export U2 - L2003281148	English			Objectives: At an increasing rate, the use of marijuana, its extracts, and the synthetic forms of its chemical constituents is being legalized in the United States for the treatment of medical conditions (ie, medical marijuana). In this Clinical Perspectives, we review the current landscape of medical marijuana and the evidence for use in the medical and psychopharmacologic treatment of children,…	RAYYAN-INCLUSION: {"Bettina"=>"Included", "Barbara"=>"Included", "Arthur"=>"Included"} | RAYYAN-EXCLUSION-REASONS: wrong study design	10.1016/j.jaac.2019.07.480	cannabidiol;cannabis;tetrahydrocannabinol;adolescent;anxiety;chemotherapy induced nausea and vomiting;child;cinnamon;clinical trial (topic);conference abstract;drug combination;drug efficacy;refractory epilepsy;drug therapy;effect size;female;follow up;fragile X syndrome;Gilles de la Tourette syndrome;harm reduction;human;male;mental health;neuropathic pain;pediatrics;posttraumatic stress disorde…				excluir	wrong publication (resumo de evento)		EXCLUÍDO: RESUMO APRESENTADO EM EVENTO
rayyan-987061267	The therapeutic benefits of cannabis and cannabinoids evaluated by phase 3 randomized controlled clinical trials: a systematic review of recent literature	2019			Eur. J. Clin. Pharmacol.	1432-1041	75		S66	Jouanjus, E. and Barreiros, P. and Lapeyre-Mestre, M.	https://www.embase.com/search/results?subaction=viewrecord&id=L628798098&from=export U2 - L628798098	English		E. Jouanjus, Centre d'Addictovigilance, Service de Pharmacologie Médicale et Clinique, Centre Hospitalier Universitaire de Toulouse, Toulouse, France	Introduction: Several cannabinoid-based pharmaceutical specialities are marketed in the world to treat pain, multiple sclerosis, or nausea/vomiting. In recent years, politics and health deciders from a growing number of countries have legalised the use of cannabis for medical purposes, while others are considering similar moves. Nevertheless, the real therapeutic benefits of cannabis and cannabin…	RAYYAN-INCLUSION: {"Bettina"=>"Included", "Barbara"=>"Included", "Arthur"=>"Included"}	10.1007/s00228-019-02685-2	cannabis;placebo;adult;adverse event;clinical evaluation;comparative effectiveness;conference abstract;controlled study;drug efficacy;drug therapy;epilepsy;female;human;male;malignant neoplasm;multiple sclerosis;neuropathic pain;outcome assessment;phase 3 clinical trial (topic);postoperative nausea and vomiting;Preferred Reporting Items for Systematic Reviews and Meta-Analyses;randomized controll…				excluir	wrong publication (resumo de evento)		EXCLUÍDO: RESUMO APRESENTADO EM EVENTO
rayyan-987061280	The systematic review on cannabinoids as a treatment of Parkinson's disease	2019			Mov. Disord. Clin. Pract.	2330-1619	6		S55-SS57	Boongmongkol, T. and Jitkritsadakul, O. and Bhidayasiri, R.	https://www.embase.com/search/results?subaction=viewrecord&id=L627648880&from=export U2 - L627648880	English		T. Boongmongkol, Bangkok, Thailand	Objective: To conduct a systematic review on the therapeutic evidence of medical cannabinoids in the treatment of Parkinson's disease (PD). Background: The endocannabinoid system is a modulator of neuro-transmitter release, including dopamine, providing its potential pharmacological target for the treatment of PD. Methods: Ovid MEDLINE, PubMed, EMBASE, Web of Science and Cochrane were searched to…	RAYYAN-INCLUSION: {"Bettina"=>"Included", "Barbara"=>"Included", "Arthur"=>"Included"}	10.1002/mdc3.12744	cannabis;dopamine;endocannabinoid;nabilone;neurotransmitter;adult;conference abstract;drug efficacy;drug therapy;dyskinesia;Embase;female;human;male;Medline;neurotransmitter release;open study;pain;Parkinson disease;quality of life;randomized controlled trial (topic);sleep;smoking;systematic review;therapy effect;Unified Parkinson Disease Rating Scale;Web of Science;Parkinson Disease;Cannabinoids				excluir	wrong publication (resumo de evento)		EXCLUÍDO: RESUMO APRESENTADO EM EVENTO
rayyan-987061337	Medical uses of cannabinoids in children and adolescents: A systematic review	2017			J. Am. Acad. Child Adolesc. Psychiatry	1527-5418	56	10	S295	Wong, S.S. and Wilens, T.E.	https://www.embase.com/search/results?subaction=viewrecord&id=L620081785&from=export U2 - L620081785	English		S.S. Wong, Massachusetts General Hospital, United States	Objectives: The legalization of medical marijuana in many states has led to a widening gap between its accessibility and the limited evidence for medical cannabinoids as treatment for pediatric populations. This study systematically reviews published reports to identify the evidence base of cannabinoids as a form of medical treatment in children and adolescents, with a focus on clinical indicatio…	RAYYAN-INCLUSION: {"mariana"=>"Included", "Bettina"=>"Included", "Barbara"=>"Included", "Arthur"=>"Included"}	10.1016/j.jaac.2017.09.399	cannabidiol;tetrahydrocannabinol;adverse event;cannabis use;child;Cinahl;controlled study;drug therapy;epilepsy;female;Gilles de la Tourette syndrome;human;human tissue;male;medical record review;Medline;nausea and vomiting;neuropathic pain;posttraumatic stress disorder;practice guideline;randomized controlled trial (topic);spasticity;statistical significance;systematic review;Only Child;Child;Ad…			OK	excluir	wrong publication (resumo de evento)		EXCLUÍDO: RESUMO APRESENTADO EM EVENTO
rayyan-987061342	Cannabis and Alzheimer's disease: A systematic review of the evidence	2017			Alzheimer's Dementia	1552-5279	13	7	P614	Santibanez, R.A. and Sepehry, A.A. and Hsiung, G.-Y.R.	https://www.embase.com/search/results?subaction=viewrecord&id=L620610832&from=export U2 - L620610832	English		R.A. Santibanez, Clinic for Alzheimer Disease and Related Disorders, Vancouver, BC, Canada	Background: The medical cannabis has potential neuromodulatory effect through binding with cannabinoid receptors type I and II. Although animal models provide exciting results, currently no consensus exists on the potential therapeutic implication of cannabis and related compounds on Alzheimer's disease (AD) pathogenesis, progression, or symptoms management. Here, we examine the strength of the e…	RAYYAN-INCLUSION: {"Bettina"=>"Included", "Barbara"=>"Included", "Arthur"=>"Included"}		cannabidiol;cannabinol;cannabis;dronabinol;nabilone;placebo;tetrahydrocannabinol;adult;Alzheimer disease;Cannabis sativa;case control study;conference abstract;controlled clinical trial;controlled study;double blind procedure;drug therapy;female;grass;human;infection;joint;male;Medline;meta analysis;multiinfarct dementia;neurology;nonhuman;prospective study;randomized controlled trial (topic);sam…				excluir	wrong publication (resumo de evento)		EXCLUÍDO: RESUMO APRESENTADO EM EVENTO
rayyan-987061352	Efficacy of cannabidiol in children with intractable epilepsy	2017			Neurology	1526-632X	88	16		Kaur, G. and Andriola, M. and Manganas, L.	https://www.embase.com/search/results?subaction=viewrecord&id=L616552050&from=export U2 - L616552050	English		G. Kaur, Child Neurology Division, Stony Brook University Hospital, Stony Brook, NY, United States	Objective: To evaluate the efficacy of cannabidiol in treatment of pediatric seizures based upon published data. Background: Medication-resistant epilepsy poses a challenge in the field of pediatric neurology, and is associated with poor clinical outcomes, decreased quality of life, high healthcare costs. Patients who continue to have uncontrolled seizures despite treatment with multiple antiepil…	RAYYAN-INCLUSION: {"Bettina"=>"Included", "Barbara"=>"Included", "Arthur"=>"Included"}		cannabidiol;alertness;appetite;child;climate;comparative effectiveness;controlled clinical trial;controlled study;drowsiness;drug therapy;female;follow up;human;human tissue;refractory epilepsy;male;Medline;randomized controlled trial;sample size;side effect;single blind procedure;systematic review;Only Child;Child;Epilepsy				excluir	wrong publication (resumo de evento)		EXCLUÍDO: RESUMO APRESENTADO EM EVENTO
rayyan-987061363	A systematic review of the effectiveness of medical cannabis for psychiatric, movement and neurodegenerative disorders	2017			Clin. Psychopharmacol. Neurosci.	["2093-4327", "1738-1088"]	15	4	301-312	Lim, K. and See, Y.M. and Lee, J.	https://www.embase.com/search/results?subaction=viewrecord&id=L619082083&from=export U2 - L619082083	English		J. Lee, Research Division, Institute of Mental Health, 10 Buangkok View, Singapore, Singapore	The discovery of endocannabinoid's role within the central nervous system and its potential therapeutic benefits have brought forth rising interest in the use of cannabis for medical purposes. The present review aimed to synthesize and evaluate the available evidences on the efficacy of cannabis and its derivatives for psychiatric, neurodegenerative and movement disorders. A systematic search of …	RAYYAN-INCLUSION: {"Bettina"=>"Included", "Barbara"=>"Included", "Arthur"=>"Included"}	10.9758/cpn.2017.15.4.301	amisulpride;diazepam;dronabinol;medical cannabis;nabilone;placebo;Alzheimer disease;amyotrophic lateral sclerosis;anorexia nervosa;anxiety disorder;clinical outcome;Cochrane Library;degenerative disease;dementia;drug efficacy;drug safety;dystonia;Embase;Gilles de la Tourette syndrome;human;Huntington chorea;Medline;mental disease;motor dysfunction;Parkinson disease;posttraumatic stress disorder;p…			ok	excluir			EXCLUÍDO: DUPLICATA DO ID 9
rayyan-987061403	Cannabis and pain: A review	2016			J. Pain Manage.	1939-5914	9	4	395-413	Hwang, J.K. and Clarke, H.	https://www.embase.com/search/results?subaction=viewrecord&id=L614439899&from=export U2 - L614439899	English		H. Clarke, Pain Research Unit, Toronto General Hospital, 200 Elizabeth Street, Toronto, ON, Canada	Cannabis and cannabis derivatives are sometimes used to relieve pain. Objective: To conduct a scoping review to explore the extent of the literature on the efficacy, safety, and side effects of cannabis and cannabis derivatives as a treatment for pain. Methods: The English-language literature was searched using electronic databases for studies published from 1960 to August 15, 2016. All randomize…	RAYYAN-INCLUSION: {"Bettina"=>"Included", "Barbara"=>"Included", "Arthur"=>"Included"} | RAYYAN-EXCLUSION-REASONS: wrong publication type		cannabis;cannabis derivative;dronabinol;gamma glutamyltransferase;nabilone;nabiximols;abdominal pain;anemia;anorexia;asthenia;ataxia;attention disturbance;balance impairment;burning sensation;chill;chronic pain;clinical effectiveness;clinical outcome;cognitive defect;confusion;constipation;coughing;decreased appetite;diarrhea;disease exacerbation;disorientation;dizziness;drug efficacy;drug safety…				não disponível			ACESSO PELA UNIFESP ou UNIVERSIDADE FEDERAL DO PARANÁ VIA PROQUEST
rayyan-987061410	Systematic review of marijuana's medicinal aspects	2015			Psycho-Oncology	1057-9249	24		253-254	Braun, I.	https://www.embase.com/search/results?subaction=viewrecord&id=L71968255&from=export U2 - L71968255	English		I. Braun, Dana-Farber Cancer Institute, United States	BACKGROUND/PURPOSE: To review the scientific evidence base for marijuana as a management strategy for symptoms and side-effects common in the oncologic setting. METHODS: Comprehensive literature review of medicinal marijuana clinical trials. RESULTS: (1) There are no published clinical trials supporting marijuana use in management of emotional traumatization, poor quality of life, seizures or tic…	RAYYAN-INCLUSION: {"Bettina"=>"Included", "Barbara"=>"Included", "Arthur"=>"Included"} | RAYYAN-EXCLUSION-REASONS: wrong publication type	10.1002/pon.3874	cannabis;medical cannabis;oncology;systematic review;human;clinical trial (topic);case report;parkinsonism;cannabis use;open study;tic;pain;neuropathic pain;sample size;ligation;mood disorder;seizure;quality of life;muscle spasm;appetite;clinical trial;digestive system inflammation;certification;side effect;health care personnel;patient;chemotherapy;Cannabis				excluir	wrong publication (resumo de evento)		EXCLUÍDO: RESUMO APRESENTADO EM EVENTO
rayyan-987061434	Efficacy and safety of cannabinoid treatments in the rheumatic diseases: A systematic review of randomized controlled trials	2014			Arthritis Rheum.	2326-5191	66		S110-S111	Landry, T. and Fitzcharles, M.-A. and Ste-Marie, P.A. and Shir, Y.	https://www.embase.com/search/results?subaction=viewrecord&id=L71736263&from=export U2 - L71736263	English		T. Landry, Mcgill University, Health Centre, Montreal, QC, Canada	Background/Purpose: The endocannabinoid system functions to maintain homeostasis in the human body and thereby has effects on modulation of pain and inflammation. Cannabinoid preparations are available as synthetic or plant derived products and may be effective for the management of pain associated with musculoskeletal conditions. We have conducted a systematic review to examine the evidence on t…	RAYYAN-INCLUSION: {"Bettina"=>"Included", "Barbara"=>"Included", "Arthur"=>"Included"}	10.1002/art.38914	cannabinoid;cannabis;amitriptyline;nabilone;nabiximols;fatty acid amidase;endocannabinoid;placebo;human;rheumatic disease;systematic review;randomized controlled trial (topic);safety;patient;pain;Embase;sleep;Scopus;clinical trial (topic);devices;register;modulation;PsycINFO;analgesic activity;quality of life;controlled study;drowsiness;Web of Science;art;experimental pain;open study;case report;…				excluir	wrong publication (resumo de evento)		EXCLUÍDO: RESUMO APRESENTADO EM EVENTO		ANTIGO
rayyan-987061435	Systematic literature review of randomized controlled trials to evaluate the efficacy of medical marijuana for analgesia	2014			Pharmacotherapy	0277-0008	34	10	e287	Parsai, S. and Herman, R. and Johnson, S.	https://www.embase.com/search/results?subaction=viewrecord&id=L71767616&from=export U2 - L71767616	English		S. Parsai, University of Iowa, College of Pharmacy, Iowa City, IA, United States	PURPOSE: Medical marijuana has had an evolving and controversial role for the treatment of pain. This review summarizes and evaluates the current evidence from randomized controlled trials to examine the efficacy of medical marijuana as an analgesic. METHODS: A systematic literature review was conducted using PubMed, IDIS, IPA, and CINAHL databases. Articles were included if analgesia was a measu…	RAYYAN-INCLUSION: {"Bettina"=>"Included", "Barbara"=>"Included", "Arthur"=>"Included"}	10.1002/phar.1497	medical cannabis;placebo;cannabis;analgesic agent;tetrahydrocannabinol;dronabinol;diphenhydramine;codeine;dihydrocodeine;morphine;ibuprofen;randomized controlled trial (topic);human;analgesia;American;college;clinical pharmacy;pain;adverse drug reaction;sample size;Cinahl;data extraction;study design;consensus;systematic review;laryngeal mask;randomized controlled trial;aerosol;Medline;Cannabis				excluir	wrong publication (resumo de evento)		EXCLUÍDO: RESUMO APRESENTADO EM EVENTO
rayyan-987061495	Efficacy and safety of cannabinoids for pain in musculoskeletal diseases: A systematic review and meta-analysis	2011			Reumatol. Clin. Supl.	1886-3604	7		166	Kung, T. and Hochman, J. and Sun, . and Bessette, L. and Haraoui, B. and Pope, J. and Bykerk, V.	https://www.embase.com/search/results?subaction=viewrecord&id=L71010895&from=export U2 - L71010895	English		T. Kung, University of Toronto, ON, Canada	Objectives: To evaluate the efficacy and safety of Cannabinoids compared to placebo in adults with musculoskeletal disease. Methods: We performed a systematic review comparing cannabinoids to placebo for the treatment of pain in patients with musculoskeletal (MSK) diseases. Trials were identified in MEDLINE, EMBASE, the Cochrane Library and ACR/EULAR meeting abstracts for 2008- 2009. The primary …	RAYYAN-INCLUSION: {"mariana"=>"Included", "Bettina"=>"Included", "Barbara"=>"Included", "Arthur"=>"Included"}		cannabinoid;placebo;pain;musculoskeletal disease;systematic review;meta analysis;safety;toxicity;risk;drowsiness;human;patient;euphoria;backache;diseases;rheumatoid arthritis;adult;rating scale;side effect;visual analog scale;fibromyalgia;Cochrane Library;drug therapy;Cannabinoids;Musculoskeletal Diseases				excluir	wrong publication (resumo de evento)		EXCLUÍDO: RESUMO APRESENTADO EM EVENTO
duplicado	Living Systematic Review on Cannabis and Other Plant-Based Treatments for Chronic Pain: Surveillance Report 4: Literature Update Period: Mid-January 2022 Through March 2022.																				OK	incluir		OK	INCLUÍDO (DUPLICATA NA LINHA 187, QUE SERÁ EXCLUÍDA)	Larissa 2067	ok	Raquel (2067)	ok
