# Supplementary material for: Charting the therapeutic landscape: a comprehensive evidence map on medical cannabis for health outcomes
Source: Front Pharmacol. 2024 Nov 26;15:1494492. doi: 10.3389/fphar.2024.1494492 (PMC11628280; doi:10.3389/fphar.2024.1494492)
Supplement: Supplementary file 2 [file Table1.XLSX]

## Sheet: Planilha1
Record ID	Título do Artigo	Base de Dados	Desenho da Revisão	População foco do Estudo	AMSTAR CLASSIFICAÇÃO	Soma Critica Final	Soma Não Critica Final	Tipo Intervenção	Intervenção Utilizada	Efeito	Efeito Adverso	Ano de Publicação	País de Publicação	Desfecho	Revista do Artigo
57-1	Medicinal use of cannabis: a review of the evidence	EMBASE	Estudos Quantitativos + Qualitativos	Indivíduos com Transtornos Mentais	Alta	4	4.5	Formulações diversas a base de cannabis, Não especificado	Não especificado	Potencial positivo	Com Efeito Adverso	2019	Chile	Dor Crônica	Terapia Psicológica
57-2	Clinical Trials of Cannabidiol for Substance Use Disorders: Outcome Measures, Surrogate Endpoints, and Biomarkers	EMBASE	RCTs + Non RCTs	Usuários de Drogas	Baixa	1	0	Fitocanabinoide isolado, CBD	CBD	Inconclusivo/misturado	Efeito Adverso Não Avaliado	2021	Alemanha	Sintomas de Abstinência de Drogas	Frontiers in Psychiatry
										Sem efeito	Sem Efeito Adverso	2021	Alemanha	Transtornos Relacionados ao Uso de Substâncias	Frontiers in Psychiatry
57-3	EFEITOS DO CANABIDIOL NA FREQUÊNCIA DAS CRISES EPILÉPTICAS: UMA REVISÃO SISTEMÁTICA	EMBASE	RCTs + Non RCTs	Adultos	Baixa	1	2	Fitocanabinoide isolado, CBD	CBD	Positivo	Com Efeito Adverso	2018	Brasil	Epilepsia	Revista Brasileira de Neurologia e Psiquiatria
57-4	Cannabinoids in the Treatment of Movement Disorders: A Systematic Review of Case Series and Clinical Trials	EMBASE	Ensaios Clínicos Randomizados (RCTs)	Adultos	Criticamente Baixa	4	3	Formulações diversas a base de cannabis, Não especificado	Não especificado	Inconclusivo/misturado	Sem Efeito Adverso	2016	Estados Unidos	Função Motora	Basal Ganglia
57-6	Cannabidiol in Humans-The Quest for Therapeutic Targets	EMBASE	Ensaios Clínicos + Estudos Observacionais	Indivíduos com Transtornos Mentais	Alta	5	4	Fitocanabinoide isolado, CBD	CBD	Sem efeito	Com Efeito Adverso	2012	Canadá	Epilepsia	Pharmaceuticals
														Insônia	Pharmaceuticals
														Transtornos de Ansiedade	Pharmaceuticals
								Formulações diversas a base de cannabis, Não especificado	Não especificado	Potencial positivo	Com Efeito Adverso	2012	Canadá	Anorexia	Pharmaceuticals
														Dor Neuropática	Pharmaceuticals
														Dor Oncológica	Pharmaceuticals
										Sem efeito	Com Efeito Adverso	2012	Canadá	Esclerose Múltipla	Pharmaceuticals
57-7	Pharmacotherapeutic considerations for use of cannabinoids to relieve pain in patients with malignant diseases	EMBASE	Ensaios Clínicos Randomizados (RCTs)	Indivíduos com Dor	Criticamente Baixa	4	0	Formulações de proporções balanceadas de CBD e THC, Sativex (Nabiximols)® (Produto Comercial)	Sativex (Nabiximols)® (Produto Comercial)	Potencial positivo	Sem Efeito Adverso	2018	Estados Unidos	Alívio da Dor	Journal of Pain Research
57-8	Cannabinoids for the Treatment of Epilepsy: a Review	EMBASE	RCTs + Non RCTs	Crianças	Criticamente Baixa	4	2	Fitocanabinoide isolado, CBD	CBD	Positivo	Com Efeito Adverso	2020	Estados Unidos	Bem-Estar Mental	Curr Treat Options Neurol
											Efeito Adverso Não Avaliado	2020	Estados Unidos	Epilepsia	Curr Treat Options Neurol
														Segurança do Paciente	Curr Treat Options Neurol
57-11	Cannabis use assessment and its impact on pain in rheumatologic diseases: a systematic review and meta-analysis	EMBASE	Ensaios Clínicos + Estudos Observacionais	Indivíduos Saudáveis	Criticamente Baixa	3	2	Formulações diversas a base de cannabis, Não especificado	Não especificado	Potencial positivo	Efeito Adverso Não Avaliado	2021	França	Dor Crônica	Rheumatology
57-13	Treatment of Cannabis Dependence with Synthetic Cannabinoids: A Systematic Review	EMBASE	Ensaios Clínicos Randomizados (RCTs)	Usuários de Drogas	Criticamente Baixa	4	1	Canabinoides sintéticos, Dronabinol/Marinol®	Dronabinol/Marinol®	Sem efeito	Efeito Adverso Não Avaliado	2016	Canadá	Função Motora	Canadian Journal of Addiction Medicine ·
								Formulações de proporções balanceadas de CBD e THC, Sativex (Nabiximols)® (Produto Comercial)	Sativex (Nabiximols)® (Produto Comercial)	Sem efeito	Efeito Adverso Não Avaliado	2016	Canadá	Função Motora	Canadian Journal of Addiction Medicine ·
57-15	The effectiveness of cannabinoids in the management of chronic nonmalignant neuropathic pain: a systematic review	PUBMED	Ensaios Clínicos Randomizados (RCTs)	Indivíduos com Dor	Baixa	1	2	Canabinoides sintéticos, Dronabinol/Marinol®	Dronabinol/Marinol®	Potencial positivo	Efeito Adverso Não Avaliado	2015	Estados Unidos	Dor Neuropática	Journal of oral & facial pain and headache
								Canabinoides sintéticos, Nabilone®	Nabilone®	Potencial positivo	Com Efeito Adverso	2015	Estados Unidos	Dor Neuropática	Journal of oral & facial pain and headache
								Fitocanabinoide isolado, Δ9-THC	Δ9-THC	Potencial positivo	Com Efeito Adverso	2015	Estados Unidos	Dor Neuropática	Journal of oral & facial pain and headache
								Formulações de proporções balanceadas de CBD e THC, Proporção equilibrada de THC e CBD	Proporção equilibrada de THC e CBD	Potencial positivo	Efeito Adverso Não Avaliado	2015	Estados Unidos	Dor Neuropática	Journal of oral & facial pain and headache
								Outros, Outras Intervenções em Cannabis	Outras Intervenções em Cannabis	Potencial positivo	Efeito Adverso Não Avaliado	2015	Estados Unidos	Dor Neuropática	Journal of oral & facial pain and headache
57-16	Cannabidiol for the treatment of psychosis among patients with schizophrenia and other primary psychotic disorders: A systematic review with a risk of bias assessment	PUBMED	Ensaios Clínicos Randomizados (RCTs)	Indivíduos com Transtornos Mentais	Baixa	1	1	Fitocanabinoide isolado, CBD	CBD	Positivo	Efeito Adverso Não Avaliado	2020	Irlanda	Transtornos Psicóticos	Psychiatry research
57-17	Cannabis and its derivatives for the use of motor symptoms in Parkinson's disease: a systematic review and meta-analysis.	PUBMED	Ensaios Clínicos + Estudos Observacionais	Indivíduos com Doenças Crônicas	Baixa	1	0	Formulações diversas a base de cannabis, Não especificado	Não especificado	Positivo	Efeito Adverso Não Avaliado	2021	Estados Unidos	Segurança do Paciente	https://pubmed.ncbi.nlm.nih.gov/34104218/
										Sem efeito	Sem Efeito Adverso	2021	Estados Unidos	Doença de Parkinson	https://pubmed.ncbi.nlm.nih.gov/34104218/
57-18	Randomized controlled trials on the use of cannabis-based medicines in movement disorders: a systematic review	PUBMED	Ensaios Clínicos Randomizados (RCTs)	Indivíduos com Doenças Crônicas	Criticamente Baixa	3	3	Canabinoides sintéticos, Nabilone®	Nabilone®	Positivo	Efeito Adverso Não Avaliado	2022	Áustria	Qualidade de Vida	Journal of neural transmission (Vienna, Austria : 1996)
								Formulações diversas a base de cannabis, Não especificado	Não especificado	Inconclusivo/misturado	Efeito Adverso Não Avaliado	2022	Áustria	Função Motora	Journal of neural transmission (Vienna, Austria : 1996)
										Positivo	Efeito Adverso Não Avaliado	2022	Áustria	Síndrome de Tourette	Journal of neural transmission (Vienna, Austria : 1996)
										Sem efeito	Efeito Adverso Não Avaliado	2022	Áustria	Distonia	Journal of neural transmission (Vienna, Austria : 1996)
57-19	Multinational Association of Supportive Care in Cancer (MASCC) expert opinion/consensus guidance on the use of cannabinoids for gastrointestinal symptoms in patients with cancer	PUBMED	Ensaios Clínicos Randomizados (RCTs)	Indivíduos com Câncer	Criticamente Baixa	2	0	Canabinoides sintéticos, Nabilone®	Nabilone®	Positivo	Com Efeito Adverso	2022	Alemanha	Náusea e Vômito na Quimioterapia	Supportive care in cancer : official journal of the Multinational Association of Supportive Care in Cancer
								Fitocanabinoide isolado, CBD	CBD	Positivo	Sem Efeito Adverso	2022	Alemanha	Náusea e Vômito na Quimioterapia	Supportive care in cancer : official journal of the Multinational Association of Supportive Care in Cancer
								Fitocanabinoide isolado, Δ9-THC	Δ9-THC	Positivo	Com Efeito Adverso	2022	Alemanha	Náusea e Vômito na Quimioterapia	Supportive care in cancer : official journal of the Multinational Association of Supportive Care in Cancer
								Formulações de proporções balanceadas de CBD e THC, Sativex (Nabiximols)® (Produto Comercial)	Sativex (Nabiximols)® (Produto Comercial)	Inconclusivo/misturado	Com Efeito Adverso	2022	Alemanha	Náusea e Vômito na Quimioterapia	Supportive care in cancer : official journal of the Multinational Association of Supportive Care in Cancer
57-20	Cannabis for Chronic Pain: A Rapid Systematic Review of Randomized Control Trials	PUBMED	Ensaios Clínicos Randomizados (RCTs)	Indivíduos com Dor	Baixa	1	4	Formulações diversas a base de cannabis, Não especificado	Não especificado	Positivo	Com Efeito Adverso	2021	Estados Unidos	Segurança do Paciente	Pain management nursing : official journal of the American Society of Pain Management Nurses
										Potencial positivo	Efeito Adverso Não Avaliado	2021	Estados Unidos	Dor Neuropática	Pain management nursing : official journal of the American Society of Pain Management Nurses
57-21	Is cannabidiol an effective treatment for schizophrenia?	PUBMED	Ensaios Clínicos Randomizados (RCTs)	Indivíduos com Transtornos Mentais	Criticamente Baixa	2	1.5	Fitocanabinoide isolado, CBD	CBD	Inconclusivo/misturado	Com Efeito Adverso	2017	Chile	Esquizofrenia	Medwave
57-22	Are cannabinoids effective for Parkinson's disease?	PUBMED	Ensaios Clínicos Randomizados (RCTs)	Indivíduos com Doenças Crônicas	Criticamente Baixa	2	1.5	Formulações diversas a base de cannabis, Não especificado	Não especificado	Potencial negativo	Com Efeito Adverso	2017	Chile	Doença de Parkinson	Medwave
57-23	Are cannabinoids effective for epilepsy?	PUBMED	Ensaios Clínicos Randomizados (RCTs)	Indivíduos com Transtornos Mentais	Criticamente Baixa	2	1.5	Formulações diversas a base de cannabis, Não especificado	Não especificado	Inconclusivo/misturado	Com Efeito Adverso	2017	Chile	Epilepsia	Medwave
57-24	Are cannabinoids effective in multiple sclerosis?	PUBMED	Ensaios Clínicos Randomizados (RCTs)	Indivíduos com Doenças Crônicas	Criticamente Baixa	3	1.5	Formulações diversas a base de cannabis, Não especificado	Não especificado	Potencial negativo	Com Efeito Adverso	2017	Chile	Segurança do Paciente	Medwave
										Sem efeito	Efeito Adverso Não Avaliado	2017	Chile	Alívio da Dor	Medwave
														Espasticidade Muscular	Medwave
57-25	Are cannabinoids an effective treatment for chronic non-cancer pain?	PUBMED	Ensaios Clínicos Randomizados (RCTs)	Indivíduos com Dor	Criticamente Baixa	2	1.5	Formulações diversas a base de cannabis, Não especificado	Não especificado	Inconclusivo/misturado	Com Efeito Adverso	2017	Chile	Alívio da Dor	Medwave
57-26	Are cannabinoids effective for treatment of pain in patients with active cancer?	PUBMED	Ensaios Clínicos Randomizados (RCTs)	Indivíduos com Dor	Criticamente Baixa	3	1.5	Formulações diversas a base de cannabis, Não especificado	Não especificado	Inconclusivo/misturado	Efeito Adverso Não Avaliado	2016	Chile	Alívio da Dor	Medwave
														Qualidade de Vida	Medwave
										Potencial negativo	Com Efeito Adverso	2016	Chile	Segurança do Paciente	Medwave
57-27	¿Tienen algún rol los cannabinoides en el control del glaucoma?	PUBMED	Ensaios Clínicos Randomizados (RCTs)	Indivíduos com Doenças Crônicas	Criticamente Baixa	2	1.5	Formulações diversas a base de cannabis, Não especificado	Não especificado	Potencial positivo	Com Efeito Adverso	2018	Chile	Glaucoma	Medwave
57-28	Cannabis dosing and administration for sleep: a systematic review	PUBMED	RCTs + Non RCTs	Pacientes	Baixa	1	2	Formulações diversas a base de cannabis, Não especificado	Não especificado	Inconclusivo/misturado	Com Efeito Adverso	2022	Estados Unidos	Qualidade do Sono	Sleep
											Efeito Adverso Não Avaliado	2022	Estados Unidos	Dose Terapeutica	Sleep
57-29	Use of Cannabidiol in the Management of Insomnia: A Systematic Review	PUBMED	Ensaios Clínicos + Estudos Observacionais	Pacientes	Alta	0	0	Fitocanabinoide isolado, CBD	CBD	Positivo	Efeito Adverso Não Avaliado	2022	Estados Unidos	Insônia	Cannabis and cannabinoid research
								Formulações de proporções balanceadas de CBD e THC, Sativex (Nabiximols)® (Produto Comercial)	Sativex (Nabiximols)® (Produto Comercial)	Positivo	Efeito Adverso Não Avaliado	2022	Estados Unidos	Insônia	Cannabis and cannabinoid research
57-30	Therapeutic Effects of Medicinal Cannabinoids on the Gastrointestinal System in Pediatric Patients: A Systematic Review	PUBMED	Ensaios Clínicos + Estudos Observacionais	Crianças	Moderado	0	1	Canabinoides sintéticos, Nabilone®	Nabilone®	Positivo	Com Efeito Adverso	2022	Estados Unidos	Náusea e Vômito na Quimioterapia	Therapeutic Effects of Medicinal Cannabinoids on the Gastrointestinal System in Pediatric Patients: A Systematic Review
								Formulações diversas a base de cannabis, Não especificado	Não especificado	Positivo	Sem Efeito Adverso	2022	Estados Unidos	Náusea e Vômito na Quimioterapia	Therapeutic Effects of Medicinal Cannabinoids on the Gastrointestinal System in Pediatric Patients: A Systematic Review
57-31	A Systematic Review of the Efficacy of Cannabinoid Agonist Replacement Therapy for Cannabis Withdrawal Symptoms	PUBMED	RCTs + Non RCTs	Usuários de Drogas	Baixa	1	1	Canabinoides sintéticos, Dronabinol/Marinol®	Dronabinol/Marinol®	Positivo	Sem Efeito Adverso	2018	Nova Zelândia	Sintomas de Abstinência de Drogas	CNS drugs
										Potencial positivo	Sem Efeito Adverso	2018	Nova Zelândia	Qualidade do Sono	CNS drugs
								Formulações de proporções balanceadas de CBD e THC, Sativex (Nabiximols)® (Produto Comercial)	Sativex (Nabiximols)® (Produto Comercial)	Potencial positivo	Sem Efeito Adverso	2018	Nova Zelândia	Sintomas de Abstinência de Drogas	CNS drugs
57-32	Serious adverse effects of cannabidiol (CBD): a review of randomized controlled trials	PUBMED	Ensaios Clínicos Randomizados (RCTs)	Pacientes	Criticamente Baixa	4	2	Fitocanabinoide isolado, CBD	CBD	Potencial positivo	Com Efeito Adverso	2020	Reino Unido	Segurança do Paciente	Expert Opin Drug Metab Toxicol
57-33	Is there a role for cannabidiol in psychiatry?	PUBMED	Ensaios Clínicos + Estudos Observacionais	Indivíduos com Transtornos Mentais	Baixa	1	2	Fitocanabinoide isolado, CBD	CBD	Potencial positivo	Sem Efeito Adverso	2019	Reino Unido	Esquizofrenia	Oral Dis
														Sintomas de Abstinência de Drogas	Oral Dis
														Transtornos de Ansiedade	Oral Dis
57-34	Cannabidiol efficacy and clobazam status: A systematic review and meta-analysis	PUBMED	Ensaios Clínicos Randomizados (RCTs)	Indivíduos com Transtornos Mentais	Baixa	1	0	Fitocanabinoide isolado, CBD	CBD	Positivo	Sem Efeito Adverso	2020	Estados Unidos	Convulsão	Epilepsia
57-35	Efficacy and Safety of Adjunctive Cannabidiol in Patients with Lennox-Gastaut Syndrome: A Systematic Review and Meta-Analysis	PUBMED	Ensaios Clínicos Randomizados (RCTs)	Indivíduos com Doenças Crônicas	Alta	0	0	Fitocanabinoide isolado, CBD	CBD	Positivo	Com Efeito Adverso	2018	Nova Zelândia	Convulsão	CNS drugs
57-36	The effects of cannabis, cannabinoids, and their administration routes on pain control efficacy and safety: A systematic review and network meta-analysis	PUBMED	Ensaios Clínicos Randomizados (RCTs)	Indivíduos com Dor	Moderado	0	3	Fitocanabinoide isolado, Δ9-THC	Δ9-THC	Positivo	Com Efeito Adverso	2003	Estados Unidos	Dor Neuropática	Journal of the American Pharmacists Association : JAPhA
											Efeito Adverso Não Avaliado	2003	Estados Unidos	Dor Oncológica	Journal of the American Pharmacists Association : JAPhA
								Formulações de proporções balanceadas de CBD e THC, Sativex (Nabiximols)® (Produto Comercial)	Sativex (Nabiximols)® (Produto Comercial)	Positivo	Com Efeito Adverso	2003	Estados Unidos	Dor Neuropática	Journal of the American Pharmacists Association : JAPhA
														Dor Oncológica	Journal of the American Pharmacists Association : JAPhA
								Formulações diversas a base de cannabis, Não especificado	Não especificado	Positivo	Com Efeito Adverso	2003	Estados Unidos	Alívio da Dor	Journal of the American Pharmacists Association : JAPhA
														Dor Neuropática	Journal of the American Pharmacists Association : JAPhA
57-37	Adjunctive Cannabidiol in Patients with Dravet Syndrome: A Systematic Review and Meta-Analysis of Efficacy and Safety	PUBMED	Ensaios Clínicos Randomizados (RCTs)	Indivíduos com Doenças Crônicas	Alta	0	0	Fitocanabinoide isolado, CBD	CBD	Positivo	Com Efeito Adverso	2020	Nova Zelândia	Convulsão	CNS drugs
57-38	Safety and Tolerability of Natural and Synthetic Cannabinoids in Older Adults: A Systematic Review and Meta-Analysis of Open-Label Trials and Observational Studies	PUBMED	Ensaios Clínicos + Estudos Observacionais	Idosos	Alta	0	0	Fitocanabinoide isolado, CBD	CBD	Positivo	Sem Efeito Adverso	2021	Nova Zelândia	Segurança do Paciente	Drugs aging
								Fitocanabinoide isolado, Δ9-THC	Δ9-THC	Positivo	Com Efeito Adverso	2021	Nova Zelândia	Segurança do Paciente	Drugs aging
								Formulações de proporções balanceadas de CBD e THC, Sativex (Nabiximols)® (Produto Comercial)	Sativex (Nabiximols)® (Produto Comercial)	Positivo	Com Efeito Adverso	2021	Nova Zelândia	Segurança do Paciente	Drugs aging
57-39	Cannabinoids in the Treatment of Insomnia Disorder: A Systematic Review and Meta-Analysis	PUBMED	RCTs + Non RCTs	Indivíduos com Doenças Crônicas	Baixa	1	1	Formulações diversas a base de cannabis, Não especificado	Não especificado	Positivo	Com Efeito Adverso	2020	Nova Zelândia	Insônia	CNS drugs
57-40	The effects of Cannabidiol (CBD) and Delta-9-Tetrahydrocannabinol (THC) on the recognition of emotions in facial expressions: A systematic review of randomized controlled trials	PUBMED	Ensaios Clínicos Randomizados (RCTs)	Indivíduos Saudáveis	Baixa	1	2	Fitocanabinoide isolado, CBD	CBD	Sem efeito	Sem Efeito Adverso	2020	Estados Unidos	Desempenho Cognitivo	Neuroscience and biobehavioral reviews
								Fitocanabinoide isolado, Δ9-THC	Δ9-THC	Sem efeito	Com Efeito Adverso	2020	Estados Unidos	Desempenho Cognitivo	Neuroscience and biobehavioral reviews
57-41	How does cannabidiol (CBD) influence the acute effects of delta-9-tetrahydrocannabinol (THC) in humans? A systematic review	PUBMED	RCTs + Non RCTs	Usuários de Drogas	Alta	0	0	Fitocanabinoide isolado, CBD	CBD	Potencial positivo	Sem Efeito Adverso	2019	Estados Unidos	Sintomas de Abstinência de Drogas	Neurosci Biobehav Rev
57-42	The therapeutic potential of cannabidiol in subjects with psychotic spectrum disorders: A systematic review of randomized controlled trials	EMBASE	Ensaios Clínicos Randomizados (RCTs)	Indivíduos com Transtornos Mentais	Baixa	1	2	Fitocanabinoide isolado, CBD	CBD	Inconclusivo/misturado	Sem Efeito Adverso	2023	França	Esquizofrenia	Annales Médico-Psychologiques
57-43	Do cannabinoids have a role to play in Tourette's syndrome?	PUBMED	Ensaios Clínicos Randomizados (RCTs)	Mulheres	Criticamente Baixa	3	1.5	Fitocanabinoide isolado, Δ9-THC	Δ9-THC	Inconclusivo/misturado	Com Efeito Adverso	2016	Chile	Síndrome de Tourette	Medwave
57-44	Are cannabinoids an alternative for cachexia-anorexia syndrome in patients with advanced cancer?	PUBMED	Ensaios Clínicos Randomizados (RCTs)	Indivíduos com Câncer	Criticamente Baixa	2	1.5	Fitocanabinoide isolado, CBD	CBD	Inconclusivo/misturado	Efeito Adverso Não Avaliado	2017	Chile	Apetite	Medwave
														Ganho de peso	Medwave
								Fitocanabinoide isolado, Δ9-THC	Δ9-THC	Inconclusivo/misturado	Efeito Adverso Não Avaliado	2017	Chile	Apetite	Medwave
														Ganho de peso	Medwave
57-45	Cannabinoids For Fibromyalgia: An Updated Systematic Review	EMBASE	Ensaios Clínicos + Estudos Observacionais	Indivíduos com Dor	Criticamente Baixa	4	3	Canabinoides sintéticos, Nabilone®	Nabilone®	Potencial positivo	Com Efeito Adverso	2022	Estados Unidos	Fibromialgia	BMJ Medicine
								Outros, Outras Intervenções em Cannabis	Outras Intervenções em Cannabis	Potencial positivo	Com Efeito Adverso	2022	Estados Unidos	Fibromialgia	BMJ Medicine
57-46	The Use of Cannabidiol in Treating Psychiatric Disorders: A Systematic Revie	EMBASE	Ensaios Clínicos + Estudos Observacionais	Adultos	Baixa	1	2	Formulações predominantes em CBD, Bedrolite® (Produto Comercial)	Bedrolite® (Produto Comercial)	Potencial positivo	Efeito Adverso Não Avaliado	2021	Romênia	Transtornos Psicóticos	Psychiatry and Clinical Psychopharmacology
1639	Medical cannabis or cannabinoids for chronic non-cancer and cancer related pain: A systematic review and meta-analysis of randomised clinical trials	PUBMED	Ensaios Clínicos Randomizados (RCTs)	Indivíduos com Dor	Alta	0	0	Formulações diversas a base de cannabis, Não especificado	Não especificado	Potencial positivo	Com Efeito Adverso	2021	Reino Unido	Alívio da Dor	BMJ
														Condicionamento Físico	BMJ
														Função Física	BMJ
														Qualidade do Sono	BMJ
2067	Living Systematic Review on Cannabis and Other Plant-Based Treatments for Chronic Pain: Surveillance Report 4: Literature Update Period: Mid-January 2022 Through March 2022	PUBMED	Ensaios Clínicos Randomizados (RCTs)	Indivíduos com Doenças Crônicas	Moderado	0	1	Formulações de proporções balanceadas de CBD e THC, Proporção equilibrada de THC e CBD	Proporção equilibrada de THC e CBD	Potencial positivo	Efeito Adverso Não Avaliado	2022	Estados Unidos	Alívio da Dor	Agency for Healthcare Research and Quality (US)
								Formulações diversas a base de cannabis, Não especificado	Não especificado	Inconclusivo/misturado	Efeito Adverso Não Avaliado	2022	Estados Unidos	Alívio da Dor	Agency for Healthcare Research and Quality (US)
								Formulações predominantes em CBD, Baixa proporção de THC para CBD	Baixa proporção de THC para CBD	Inconclusivo/misturado	Efeito Adverso Não Avaliado	2022	Estados Unidos	Alívio da Dor	Agency for Healthcare Research and Quality (US)
								Formulações predominantes em THC, Alta proporção de THC para CBD	Alta proporção de THC para CBD	Positivo	Efeito Adverso Não Avaliado	2022	Estados Unidos	Alívio da Dor	Agency for Healthcare Research and Quality (US)
2068	Cannabinoids for the treatment of dementia	PUBMED	Ensaios Clínicos Randomizados (RCTs)	Indivíduos com Transtornos Mentais	Baixa	1	0	Canabinoides sintéticos, Nabilone®	Nabilone®	Potencial positivo	Com Efeito Adverso	2009	Reino Unido	Segurança do Paciente	The Cochrane database of systematic reviews
								Fitocanabinoide isolado, Δ9-THC	Δ9-THC	Inconclusivo/misturado	Efeito Adverso Não Avaliado	2009	Reino Unido	Desempenho Cognitivo	The Cochrane database of systematic reviews
								Formulações diversas a base de cannabis, Não especificado	Não especificado	Inconclusivo/misturado	Efeito Adverso Não Avaliado	2009	Reino Unido	Demência	The Cochrane database of systematic reviews
2069	Treatment studies with cannabinoids in anorexia nervosa: a systematic review	PUBMED	Ensaios Clínicos Randomizados (RCTs)	Pacientes	Criticamente Baixa	2	2	Canabinoides sintéticos, Dronabinol/Marinol®	Dronabinol/Marinol®	Inconclusivo/misturado	Com Efeito Adverso	2021	Alemanha	Anorexia	Eating and weight disorders : EWD
								Fitocanabinoide isolado, Δ9-THC	Δ9-THC	Inconclusivo/misturado	Com Efeito Adverso	2021	Alemanha	Anorexia	Eating and weight disorders : EWD
2070	A systematic review of the analgesic efficacy of cannabinoid medications in the management of acute pain	PUBMED	Ensaios Clínicos Randomizados (RCTs)	Indivíduos com Dor	Moderado	0	1	Formulações diversas a base de cannabis, Não especificado	Não especificado	Sem efeito	Com Efeito Adverso	2017	Reino Unido	Dor Aguda	Acta anaesthesiologica Scandinavica
2071	A Systematic Review of the Evidence for Medical Marijuana in Psychiatric Indications.	PUBMED	Ensaios Clínicos + Estudos Observacionais	Indivíduos com Transtornos Mentais	Baixa	1	2	Canabinoides sintéticos, Nabilone®	Nabilone®	Inconclusivo/misturado	Sem Efeito Adverso	2016	Estados Unidos	Transtornos de Estresse Pos-Traumáticos	The Journal of clinical psychiatry
								Fitocanabinoide isolado, Δ9-THC	Δ9-THC	Inconclusivo/misturado	Com Efeito Adverso	2016	Estados Unidos	Síndrome de Tourette	The Journal of clinical psychiatry
											Sem Efeito Adverso	2016	Estados Unidos	Doença Alzheimer	The Journal of clinical psychiatry
								Outros, Outras Intervenções em Cannabis	Outras Intervenções em Cannabis	Inconclusivo/misturado	Sem Efeito Adverso	2016	Estados Unidos	Transtornos de Estresse Pos-Traumáticos	The Journal of clinical psychiatry
2072	Cannabinoids for treatment of chronic non-cancer pain; a systematic review of randomized trials.	PUBMED	Ensaios Clínicos Randomizados (RCTs)	Indivíduos com Doenças Crônicas	Moderado	0	2	Fitocanabinoide isolado, CBD	CBD	Positivo	Com Efeito Adverso	2011	Reino Unido	Dor Neuropática	British journal of clinical pharmacology
2073	The Effect of Cannabis-Based Medicine in the Treatment of Cachexia: A Systematic Review and Meta-Analysis.	PUBMED	Ensaios Clínicos Randomizados (RCTs)	Indivíduos com Transtornos Mentais	Criticamente Baixa	2	2	Formulações diversas a base de cannabis, Não especificado	Não especificado	Inconclusivo/misturado	Efeito Adverso Não Avaliado	2021	Reino Unido	Redução do Peso Corporal	Cannabis and cannabinoid research
2074	Safety and Efficacy of Medicinal Cannabis in the Treatment of Fibromyalgia: A Systematic Review	PUBMED	Ensaios Clínicos + Estudos Observacionais	Indivíduos com Doenças Crônicas	Baixa	1	1	Formulações diversas a base de cannabis, Não especificado	Não especificado	Positivo	Efeito Adverso Não Avaliado	2021	Austrália	Segurança do Paciente	Journal of traditional Chinese medicine = Chung i tsa chih ying wen pan
										Potencial positivo	Com Efeito Adverso	2021	Austrália	Fibromialgia	Journal of traditional Chinese medicine = Chung i tsa chih ying wen pan
2075	Use of cannabidiol in the treatment of epilepsy: Lennox-Gastaut syndrome, Dravet syndrome, and tuberous sclerosis complex.	PUBMED	Ensaios Clínicos Randomizados (RCTs)	Indivíduos com Doenças Crônicas	Criticamente Baixa	2	2	Fitocanabinoide isolado, CBD	CBD	Positivo	Com Efeito Adverso	2022	Brasil	Convulsão	Revista da Associacao Medica Brasileira (1992)
2076	The Potential of Cannabidiol as a Treatment for Psychosis and Addiction: Who Benefits Most? A Systematic Review	PUBMED	RCTs + Non RCTs	Usuários de Drogas	Criticamente Baixa	4	1	Fitocanabinoide isolado, CBD	CBD	Positivo	Efeito Adverso Não Avaliado	2019	Países Baixos	Esquizofrenia	Journal of clinical medicine
								Formulações de proporções balanceadas de CBD e THC, Proporção equilibrada de THC e CBD	Proporção equilibrada de THC e CBD	Positivo	Efeito Adverso Não Avaliado	2019	Países Baixos	Sintomas de Abstinência de Drogas	Journal of clinical medicine
2077	The effect of tetrahydrocannabinol:cannabidiol oromucosal spray on cognition: a systematic review	PUBMED	Ensaios Clínicos + Estudos Observacionais	Indivíduos Saudáveis	Criticamente Baixa	2	0	Formulações de proporções balanceadas de CBD e THC, Sativex (Nabiximols)® (Produto Comercial)	Sativex (Nabiximols)® (Produto Comercial)	Sem efeito	Sem Efeito Adverso	2023	Irã	Desempenho Cognitivo	European journal of clinical pharmacology
2078	A Systematic Review of Medical Cannabinoids Dosing in Human	PUBMED	RCTs + Non RCTs	Pacientes	Moderado	0	1	Fitocanabinoide isolado, CBD	CBD	Positivo	Efeito Adverso Não Avaliado	2022	Espanha	Dose Terapeutica	Clinical therapeutics
								Fitocanabinoide isolado, THCV	THCV	Positivo	Efeito Adverso Não Avaliado	2022	Espanha	Dose Terapeutica	Clinical therapeutics
								Fitocanabinoide isolado, Δ9-THC	Δ9-THC	Positivo	Efeito Adverso Não Avaliado	2022	Espanha	Dose Terapeutica	Clinical therapeutics
								Formulações de proporções balanceadas de CBD e THC, Proporção equilibrada de THC e CBD	Proporção equilibrada de THC e CBD	Positivo	Efeito Adverso Não Avaliado	2022	Espanha	Dose Terapeutica	Clinical therapeutics
2079	Alleviation of opioid withdrawal by cannabis and delta-9-tetrahydrocannabinol: A systematic review of observational and experimental human studies	PUBMED	Ensaios Clínicos + Estudos Observacionais	Usuários de Drogas	Baixa	1	1	Fitocanabinoide isolado, Δ9-THC	Δ9-THC	Inconclusivo/misturado	Efeito Adverso Não Avaliado	2022	Estados Unidos	Sintomas de Abstinência de Drogas	Drug and alcohol dependence
2080	Efficacy and safety of medical cannabinoids in older subjects: a systematic review	PUBMED	Ensaios Clínicos Randomizados (RCTs)	Pacientes	Baixa	1	2	Fitocanabinoide isolado, Δ9-THC	Δ9-THC	Potencial positivo	Sem Efeito Adverso	2014	Países Baixos	Anorexia	Ageing research reviews
														Demência	Ageing research reviews
								Formulações diversas a base de cannabis, Não especificado	Não especificado	Sem efeito	Com Efeito Adverso	2014	Países Baixos	Função Pulmonar	Ageing research reviews
														Náusea e Vômito	Ageing research reviews
2081	Cannabinoids for epilepsy	PUBMED	Ensaios Clínicos Randomizados (RCTs)	Indivíduos com Transtornos Mentais	Alta	0	0	Fitocanabinoide isolado, CBD	CBD	Inconclusivo/misturado	Sem Efeito Adverso	2012	Estados Unidos	Epilepsia	The Cochrane database of systematic reviews
2082	A systematic review of the antipsychotic properties of cannabidiol in humans	PUBMED	Ensaios Clínicos Randomizados (RCTs)	Indivíduos com Transtornos Mentais	Criticamente Baixa	4	3	Fitocanabinoide isolado, CBD	CBD	Positivo	Efeito Adverso Não Avaliado	2015	Reino Unido	Desempenho Cognitivo	Schizophrenia research
														Transtornos Psicóticos	Schizophrenia research
2083	Safety and effectiveness of cannabinoids for the treatment of neuropsychiatric symptoms in dementia: a systematic review	PUBMED	Ensaios Clínicos + Estudos Observacionais	Indivíduos com Transtornos Mentais	Moderado	0	1	Canabinoides sintéticos, Dronabinol/Marinol®	Dronabinol/Marinol®	Positivo	Com Efeito Adverso	2019	Austrália	Demência	Therapeutic advances in drug safety
								Formulações diversas a base de cannabis, Não especificado	Não especificado	Positivo	Com Efeito Adverso	2019	Austrália	Segurança do Paciente	Therapeutic advances in drug safety
2084	Cannabinoid therapeutics in orofacial pain management: a systematic review	PUBMED	Ensaios Clínicos Randomizados (RCTs)	Indivíduos com Dor	Alta	0	0	Formulações diversas a base de cannabis, Não especificado	Não especificado	Potencial positivo	Com Efeito Adverso	2022	Austrália	Segurança do Paciente	Australian dental journal
										Sem efeito	Com Efeito Adverso	2022	Austrália	Dor Facial	Australian dental journal
2085	Cannabinoid treatments for anxiety: A systematic review and consideration of the impact of sleep disturbance	PUBMED	Estudos Quantitativos + Qualitativos	Indivíduos com Transtornos Mentais	Baixa	1	2	Fitocanabinoide isolado, CBD	CBD	Positivo	Sem Efeito Adverso	2022	Austrália	Transtornos de Ansiedade	Neuroscience and biobehavioral reviews
2086	A systematic review of the effects of cannabis on cognition in people with multiple sclerosis	PUBMED	Ensaios Clínicos + Estudos Observacionais	Indivíduos com Transtornos Mentais	Baixa	1	1	Formulações diversas a base de cannabis, Não especificado	Não especificado	Inconclusivo/misturado	Efeito Adverso Não Avaliado	2022	Canadá	Desempenho Cognitivo	Multiple sclerosis and related disorders
2087	Cannabinoids in the Treatment of Cannabis Use Disorder: Systematic Review of Randomized Controlled Trials	PUBMED	Ensaios Clínicos Randomizados (RCTs)	Pacientes	Criticamente Baixa	2	1	Canabinoides sintéticos, Dronabinol/Marinol®	Dronabinol/Marinol®	Positivo	Sem Efeito Adverso	2022	Suíça	Sintomas de Abstinência de Drogas	Frontiers in psychiatry
								Formulações de proporções balanceadas de CBD e THC, Sativex (Nabiximols)® (Produto Comercial)	Sativex (Nabiximols)® (Produto Comercial)	Positivo	Sem Efeito Adverso	2022	Suíça	Sintomas de Abstinência de Drogas	Frontiers in psychiatry
2088	The Efficacy of Cannabis in Reducing Back Pain: A Systematic Review	PUBMED	Ensaios Clínicos Randomizados (RCTs)	Indivíduos com Dor	Moderado	0	1	Formulações diversas a base de cannabis, Não especificado	Não especificado	Positivo	Sem Efeito Adverso	2022	Estados Unidos	Dor nas Costas	Global spine journal
2089	Nabiximols in Chronic Neuropathic Pain: A Meta-Analysis of Randomized Placebo-Controlled Trials	PUBMED	Ensaios Clínicos Randomizados (RCTs)	Indivíduos com Doenças Crônicas	Baixa	1	2	Formulações de proporções balanceadas de CBD e THC, Sativex (Nabiximols)® (Produto Comercial)	Sativex (Nabiximols)® (Produto Comercial)	Positivo	Efeito Adverso Não Avaliado	2022	Alemanha	Dor Neuropática	Journal of neural transmission (Vienna, Austria : 1996)
2090	Endocannabinoid System as Therapeutic Target of PTSD: A Systematic Review	PUBMED	Ensaios Clínicos + Estudos Observacionais	Indivíduos com Transtornos Mentais	Baixa	1	1	Formulações diversas a base de cannabis, Não especificado	Não especificado	Inconclusivo/misturado	Efeito Adverso Não Avaliado	2021	Itália	Transtornos de Estresse Pos-Traumáticos	Life (Basel, Switzerland)
2091	Cannabinoids for the treatment of cannabis abuse disorder	PUBMED	Ensaios Clínicos + Estudos Observacionais	Usuários de Drogas	Criticamente Baixa	2	1.5	Formulações diversas a base de cannabis, Não especificado	Não especificado	Inconclusivo/misturado	Com Efeito Adverso	2018	Chile	Sintomas de Abstinência de Drogas	Medwave
2092	Medical Cannabis for the Treatment of Migraine in Adults: A Review of the Evidence	PUBMED	Ensaios Clínicos + Estudos Observacionais	Indivíduos com Dor	Criticamente Baixa	3	1	Formulações diversas a base de cannabis, Não especificado	Não especificado	Positivo	Com Efeito Adverso	2022	Estados Unidos	Enxaqueca	Frontiers in neurology
2093	Clinical efficacy and safety of cannabidiol for pediatric refractory epilepsy indications: A systematic review and meta-analysis	PUBMED	Ensaios Clínicos Randomizados (RCTs)	Indivíduos com Transtornos Mentais	Baixa	1	0	Fitocanabinoide isolado, CBD	CBD	Positivo	Com Efeito Adverso	2023	Estados Unidos	Epilepsia	Experimental neurology
2094	Approved cannabinoids for medical purposes - Comparative systematic review and meta-analysis for sleep and appetite	PUBMED	Ensaios Clínicos Randomizados (RCTs)	Indivíduos com Transtornos Mentais	Baixa	1	1	Canabinoides sintéticos, Dronabinol/Marinol®	Dronabinol/Marinol®	Sem efeito	Sem Efeito Adverso	2021	Alemanha	Apetite	Neuropharmacology
														Qualidade do Sono	Neuropharmacology
								Canabinoides sintéticos, Nabilone®	Nabilone®	Sem efeito	Sem Efeito Adverso	2021	Alemanha	Apetite	Neuropharmacology
														Qualidade do Sono	Neuropharmacology
								Fitocanabinoide isolado, CBD	CBD	Efeito Negativo	Com Efeito Adverso	2021	Alemanha	Apetite	Neuropharmacology
										Sem efeito	Sem Efeito Adverso	2021	Alemanha	Qualidade do Sono	Neuropharmacology
2095	Efficacy, tolerability and safety of cannabis-based medicines for cancer pain : A systematic review with meta-analysis of randomised controlled trials	PUBMED	Ensaios Clínicos Randomizados (RCTs)	Indivíduos com Dor	Alta	0	0	Fitocanabinoide isolado, Δ9-THC	Δ9-THC	Inconclusivo/misturado	Com Efeito Adverso	2021	Alemanha	Alívio da Dor	Therapeutic advances in neurological disorders
														Qualidade do Sono	Therapeutic advances in neurological disorders
								Formulações de proporções balanceadas de CBD e THC, Sativex (Nabiximols)® (Produto Comercial)	Sativex (Nabiximols)® (Produto Comercial)	Inconclusivo/misturado	Com Efeito Adverso	2021	Alemanha	Alívio da Dor	Therapeutic advances in neurological disorders
														Qualidade do Sono	Therapeutic advances in neurological disorders
2096	Long-term and serious harms of medical cannabis and cannabinoids for chronic pain: a systematic review of non-randomised studies	PUBMED	Ensaios Controlados não Randomizados (Non RCTs)	Indivíduos com Doenças Crônicas	Alta	0	0	Formulações diversas a base de cannabis, Não especificado	Não especificado	Inconclusivo/misturado	Com Efeito Adverso	2021	Canadá	Segurança do Paciente	Therapeutic advances in neurological disorders
2097	Medical cannabis and cannabinoids for impaired sleep: a systematic review and meta-analysis of randomized clinical trials	PUBMED	Ensaios Clínicos Randomizados (RCTs)	Indivíduos com Dor	Alta	0	0	Formulações diversas a base de cannabis, Não especificado	Não especificado	Positivo	Com Efeito Adverso	2022	Canadá	Qualidade do Sono	Sleep
2098	Cannabis in Parkinson's Disease - the patient's perspective versus clinical trials: a systematic literature review	PUBMED	Ensaios Clínicos Randomizados (RCTs)	Indivíduos com Doenças Crônicas	Criticamente Baixa	4	3	Formulações diversas a base de cannabis, Não especificado	Não especificado	Sem efeito	Efeito Adverso Não Avaliado	2022	Polônia	Doença de Parkinson	Neurologia i neurochirurgia polska
2099	The role of cannabidiol oil in schizophrenia treatment. a systematic review and meta-analysis	PUBMED	Ensaios Clínicos Randomizados (RCTs)	Indivíduos com Transtornos Mentais	Moderado	0	1	Fitocanabinoide isolado, CBD	CBD	Inconclusivo/misturado	Efeito Adverso Não Avaliado	2020	Grécia	Esquizofrenia	Psychiatry research
2100	Efficacy and adverse effects of medical marijuana for chronic noncancer pain: Systematic review of randomized controlled trials	PUBMED	Ensaios Clínicos Randomizados (RCTs)	Indivíduos com Dor	Baixa	1	0	Fitocanabinoide isolado, Δ9-THC	Δ9-THC	Positivo	Sem Efeito Adverso	2015	Canadá	Dor Neuropática	Canadian family physician Medecin de famille canadien
2101	Cannabinoids in the management of behavioral, psychological, and motor symptoms of neurocognitive disorders: a mixed studies systematic review	PUBMED	Ensaios Clínicos + Estudos Observacionais	Indivíduos com Transtornos Mentais	Baixa	1	1	Formulações predominantes em CBD, Baixa proporção de THC para CBD	Baixa proporção de THC para CBD	Positivo	Sem Efeito Adverso	2022	Canadá	Função Motora	Journal of cannabis research
								Formulações predominantes em THC, Alta proporção de THC para CBD	Alta proporção de THC para CBD	Positivo	Com Efeito Adverso	2022	Canadá	Demência	Journal of cannabis research
2102	Long-term observational studies with cannabis-based medicines for chronic non-cancer pain: A systematic review and meta-analysis of effectiveness and safety	PUBMED	Estudos Observacionais	Indivíduos com Dor	Alta	0	0	Formulações diversas a base de cannabis, Não especificado	Não especificado	Potencial positivo	Com Efeito Adverso	2022	Alemanha	Alívio da Dor	European journal of pain (London, England)
										Sem efeito	Com Efeito Adverso	2022	Alemanha	Depressão	European journal of pain (London, England)
														Qualidade do Sono	European journal of pain (London, England)
														Transtornos de Ansiedade	European journal of pain (London, England)
								Outros, Outras Intervenções em Cannabis	Outras Intervenções em Cannabis	Sem efeito	Com Efeito Adverso	2022	Alemanha	Depressão	European journal of pain (London, England)
														Transtornos de Ansiedade	European journal of pain (London, England)
2103	Efficacy, tolerability and safety of cannabinoids in chronic pain associated with rheumatic diseases (fibromyalgia syndrome, back pain, osteoarthritis, rheumatoid arthritis): A systematic review of randomized controlled trials	PUBMED	Ensaios Clínicos Randomizados (RCTs)	Indivíduos com Dor	Alta	0	0	Formulações diversas a base de cannabis, Não especificado	Não especificado	Inconclusivo/misturado	Com Efeito Adverso	2016	Canadá	Doenças Reumáticas	Schmerz (Berlin, Germany)
2104	Efficacy and adverse event profile of cannabidiol and medicinal cannabis for treatment-resistant epilepsy: Systematic review and meta-analysis	PUBMED	Ensaios Clínicos + Estudos Observacionais	Indivíduos com Transtornos Mentais	Criticamente Baixa	2	3	Fitocanabinoide isolado, CBD	CBD	Positivo	Com Efeito Adverso	2020	Brasil	Epilepsia	Epilepsy & behavior : E&B
														Segurança do Paciente	Epilepsy & behavior : E&B
								Formulações predominantes em CBD, Baixa proporção de THC para CBD	Baixa proporção de THC para CBD	Positivo	Com Efeito Adverso	2020	Brasil	Segurança do Paciente	Epilepsy & behavior : E&B
2105	A systematic review of cannabidiol dosing in clinical populations	PUBMED	Ensaios Clínicos + Estudos Observacionais	Pacientes	Criticamente Baixa	2	1	Fitocanabinoide isolado, CBD	CBD	Positivo	Com Efeito Adverso	2019	Reino Unido	Epilepsia	British journal of clinical pharmacology
2106	Cannabis and cannabinoids for the treatment of people with chronic noncancer pain conditions: a systematic review and meta-analysis of controlled and observational studies	PUBMED	Ensaios Clínicos + Estudos Observacionais	Indivíduos com Dor	Alta	0	0	Formulações diversas a base de cannabis, Não especificado	Não especificado	Positivo	Com Efeito Adverso	2018	Austrália	Alívio da Dor	Pain
										Potencial positivo	Efeito Adverso Não Avaliado	2018	Austrália	Qualidade do Sono	Pain
2107	Cannabis-based products for pediatric epilepsy: An updated systematic review	PUBMED	RCTs + Non RCTs	Indivíduos com Transtornos Mentais	Alta	0	0	Fitocanabinoide isolado, CBD	CBD	Positivo	Com Efeito Adverso	2020	Canadá	Convulsão	Seizure
										Sem efeito	Sem Efeito Adverso	2020	Canadá	Qualidade de Vida	Seizure
														Qualidade do Sono	Seizure
2108	Cannabinoids for fibromyalgia	PUBMED	Ensaios Clínicos Randomizados (RCTs)	Indivíduos com Dor	Alta	0	0	Canabinoides sintéticos, Nabilone®	Nabilone®	Sem efeito	Sem Efeito Adverso	2016	Estados Unidos	Fibromialgia	The Cochrane database of systematic reviews
2109	Efficacy of medicinal cannabis for appetite-related symptoms in people with cancer: A systematic review	PUBMED	Ensaios Clínicos Randomizados (RCTs)	Indivíduos com Câncer	Moderado	0	1	Formulações diversas a base de cannabis, Não especificado	Não especificado	Sem efeito	Sem Efeito Adverso	2022	Austrália	Apetite	Palliative medicine
2110	Cannabis and Canabidinoids on the Inflammatory Bowel Diseases: Going Beyond Misuse	PUBMED	Ensaios Clínicos + Estudos Observacionais	Indivíduos com Doenças Crônicas	Criticamente Baixa	4	3	Formulações diversas a base de cannabis, Não especificado	Não especificado	Inconclusivo/misturado	Efeito Adverso Não Avaliado	2020	Brasil	Síndrome do intestino irritável (SII)	International journal of molecular sciences
2111	The Impact of THC and CBD in Schizophrenia: A Systematic Review	PUBMED	Ensaios Clínicos + Estudos Observacionais	Indivíduos com Transtornos Mentais	Baixa	1	0	Fitocanabinoide isolado, CBD	CBD	Inconclusivo/misturado	Sem Efeito Adverso	2021	Estados Unidos	Transtornos Psicóticos	Frontiers in psychiatry
								Fitocanabinoide isolado, Δ9-THC	Δ9-THC	Potencial negativo	Com Efeito Adverso	2021	Estados Unidos	Transtornos Psicóticos	Frontiers in psychiatry
2112	Opioid-sparing effects of medical cannabis or cannabinoids for chronic pain: a systematic review and meta-analysis of randomised and observational studies	PUBMED	Ensaios Clínicos + Estudos Observacionais	Indivíduos com Dor	Alta	0	0	Formulações diversas a base de cannabis, Não especificado	Não especificado	Inconclusivo/misturado	Com Efeito Adverso	2021	Canadá	Dor Crônica	BMJ Open
2113	Psychiatric symptoms caused by cannabis constituents: a systematic review and meta-analysi	PUBMED	Ensaios Clínicos Randomizados (RCTs)	Indivíduos Saudáveis	Baixa	1	1	Fitocanabinoide isolado, Δ9-THC	Δ9-THC	Efeito Negativo	Efeito Adverso Não Avaliado	2020	Reino Unido	Segurança do Paciente	The lancet. Psychiatry
2114	Cannabinoids for adult cancer-related pain: systematic review and meta-analysis	PUBMED	Ensaios Clínicos Randomizados (RCTs)	Indivíduos com Dor	Alta	0	0	Formulações diversas a base de cannabis, Não especificado	Não especificado	Sem efeito	Com Efeito Adverso	2020	Reino Unido	Dor Crônica	BMJ supportive & palliative care
2115	Adverse effects of cannabidiol: a systematic review and meta-analysis of randomized clinical trials	PUBMED	Ensaios Clínicos Randomizados (RCTs)	Pacientes	Moderado	0	1	Fitocanabinoide isolado, CBD	CBD	Positivo	Com Efeito Adverso	2020	Reino Unido	Segurança do Paciente	Neuropsychopharmacology : official publication of the American College of Neuropsychopharmacology
2116	Cannabis in Palliative Care: A Systematic Review of Current Evidence	PUBMED	RCTs + Non RCTs	Pacientes	Moderado	0	1	Formulações diversas a base de cannabis, Não especificado	Não especificado	Positivo	Efeito Adverso Não Avaliado	2022	Nova Zelândia	Demência	Journal of pain and symptom management
														Síndrome da Imunodeficiência Adquirida (AIDS)	Journal of pain and symptom management
														Sintomas Gerais do Câncer	Journal of pain and symptom management
2117	The effect of medical cannabis on cognitive functions: a systematic review	PUBMED	Ensaios Clínicos + Estudos Observacionais	Pacientes	Baixa	1	1	Formulações diversas a base de cannabis, Não especificado	Não especificado	Potencial negativo	Com Efeito Adverso	2022	Dinamarca	Desempenho Cognitivo	Systematic reviews
2118	Efficacy and Safety of Cannabidiol in Epilepsy: A Systematic Review and Meta-Analysis	PUBMED	Ensaios Clínicos Randomizados (RCTs)	Indivíduos com Transtornos Mentais	Criticamente Baixa	2	0	Fitocanabinoide isolado, CBD	CBD	Positivo	Com Efeito Adverso	2018	Itália	Convulsão	Drugs
2119	Evidence for Use of Cannabinoids in Mood Disorders, Anxiety Disorders, and PTSD: A Systematic Review	PUBMED	Ensaios Clínicos Randomizados (RCTs)	Indivíduos com Transtornos Mentais	Criticamente Baixa	4	2	Fitocanabinoide isolado, CBD	CBD	Positivo	Efeito Adverso Não Avaliado	2021	Estados Unidos	Fobia Social	Psychiatric services (Washington, D.C.)
								Fitocanabinoide isolado, Δ9-THC	Δ9-THC	Sem efeito	Com Efeito Adverso	2021	Estados Unidos	Depressão	Psychiatric services (Washington, D.C.)
2120	Medical Cannabis for Gynecologic Pain Conditions: A Systematic Review	PUBMED	Ensaios Clínicos + Estudos Observacionais	Mulheres	Moderado	0	1	Formulações diversas a base de cannabis, Não especificado	Não especificado	Positivo	Com Efeito Adverso	2022	Estados Unidos	Alívio da Dor	Obstetrics and gynecology
2121	Use of Medicinal Cannabis and Synthetic Cannabinoids in Post-Traumatic Stress Disorder (PTSD): A Systematic Review	PUBMED	Ensaios Clínicos + Estudos Observacionais	Indivíduos com Transtornos Mentais	Criticamente Baixa	3	1	Canabinoides sintéticos, Nabilone®	Nabilone®	Positivo	Efeito Adverso Não Avaliado	2019	Reino Unido	Transtornos de Estresse Pos-Traumáticos	Medicina (Kaunas, Lithuania)
								Fitocanabinoide isolado, Δ9-THC	Δ9-THC	Potencial positivo	Com Efeito Adverso	2019	Reino Unido	Transtornos de Estresse Pos-Traumáticos	Medicina (Kaunas, Lithuania)
								Formulações diversas a base de cannabis, Não especificado	Não especificado	Potencial positivo	Efeito Adverso Não Avaliado	2019	Reino Unido	Transtornos de Estresse Pos-Traumáticos	Medicina (Kaunas, Lithuania)
2122	Highly Purified Cannabidiol for Epilepsy Treatment: A Systematic Review of Epileptic Conditions Beyond Dravet Syndrome and Lennox-Gastaut Syndrome	PUBMED	Ensaios Clínicos + Estudos Observacionais	Indivíduos com Doenças Crônicas	Criticamente Baixa	3	2	Fitocanabinoide isolado, CBD	CBD	Positivo	Com Efeito Adverso	2021	Itália	Epilepsia	CNS drugs
2123	Efficacy and safety of medical cannabinoids in children: a systematic review and meta-analysis	PUBMED	Ensaios Clínicos Randomizados (RCTs)	Pacientes	Alta	0	0	Fitocanabinoide isolado, CBD	CBD	Positivo	Com Efeito Adverso	2021	Israel	Epilepsia	Scientific reports
								Formulações diversas a base de cannabis, Não especificado	Não especificado	Sem efeito	Com Efeito Adverso	2021	Israel	Epilepsia	Scientific reports
2124	Cannabis and cannabinoids for symptomatic treatment for people with multiple sclerosis	PUBMED	Ensaios Clínicos Randomizados (RCTs)	Indivíduos com Doenças Crônicas	Alta	0	0	Formulações de proporções balanceadas de CBD e THC, Sativex (Nabiximols)® (Produto Comercial)	Sativex (Nabiximols)® (Produto Comercial)	Potencial positivo	Efeito Adverso Não Avaliado	2022	Itália	Espasticidade Muscular	The Cochrane database of systematic reviews
								Formulações diversas a base de cannabis, Não especificado	Não especificado	Potencial negativo	Com Efeito Adverso	2022	Itália	Segurança do Paciente	The Cochrane database of systematic reviews
										Potencial positivo	Efeito Adverso Não Avaliado	2022	Itália	Saúde em Geral	The Cochrane database of systematic reviews
										Sem efeito	Efeito Adverso Não Avaliado	2022	Itália	Qualidade de Vida	The Cochrane database of systematic reviews
2125	Oral Administration of Cannabis and Δ-9-tetrahydrocannabinol (THC) Preparations: A Systematic Review	PUBMED	Estudos Quantitativos + Qualitativos	Pacientes	Criticamente Baixa	4	1	Formulações diversas a base de cannabis, Não especificado	Não especificado	Inconclusivo/misturado	Efeito Adverso Não Avaliado	2020	Espanha	Dose Terapeutica	Medicina (Kaunas, Lithuania)
2126	Use of cannabidiol in anxiety and anxiety-related disorders	PUBMED	Ensaios Clínicos + Estudos Observacionais	Indivíduos com Transtornos Mentais	Criticamente Baixa	4	1	Fitocanabinoide isolado, CBD	CBD	Positivo	Com Efeito Adverso	2020	Estados Unidos	Transtornos de Ansiedade	Journal of the American Pharmacists Association : JAPhA
2127	Effects of Cannabis in Parkinson's Disease: A Systematic Review and Meta-Analysis	PUBMED	Ensaios Clínicos + Estudos Observacionais	Indivíduos com Doenças Crônicas	Moderado	0	2	Formulações diversas a base de cannabis, Não especificado	Não especificado	Inconclusivo/misturado	Com Efeito Adverso	2022	Austrália	Doença de Parkinson	Journal of Parkinson's disease
										Positivo	Com Efeito Adverso	2022	Austrália	Segurança do Paciente	Journal of Parkinson's disease
2128	The Impact of Cannabidiol on Human Brain Function: A Systematic Review	PUBMED	Ensaios Clínicos + Estudos Observacionais	Indivíduos Saudáveis	Criticamente Baixa	4	2	Fitocanabinoide isolado, CBD	CBD	Positivo	Efeito Adverso Não Avaliado	2021	Países Baixos	Capacidade de Resposta	Frontiers in pharmacology
														Capacidade Verbal (Fluência)	Frontiers in pharmacology
														Qualidade do Sono	Frontiers in pharmacology
														Regulação Emocional	Frontiers in pharmacology
										Potencial positivo	Efeito Adverso Não Avaliado	2021	Países Baixos	Transtornos Psicóticos	Frontiers in pharmacology
								Fitocanabinoide isolado, Δ9-THC	Δ9-THC	Efeito Negativo	Efeito Adverso Não Avaliado	2021	Países Baixos	Capacidade de Resposta	Frontiers in pharmacology
														Capacidade Verbal (Fluência)	Frontiers in pharmacology
														Regulação Emocional	Frontiers in pharmacology
2129	The therapeutic role of Cannabidiol in mental health: a systematic review	PUBMED	Ensaios Clínicos + Estudos Observacionais	Indivíduos com Transtornos Mentais	Moderado	0	1	Fitocanabinoide isolado, CBD	CBD	Positivo	Efeito Adverso Não Avaliado	2020	Estados Unidos	Desempenho Cognitivo	Journal of Cannabis Research
														Esquizofrenia	Journal of Cannabis Research
														Sintomas de Abstinência de Drogas	Journal of Cannabis Research
														Transtornos Psicóticos	Journal of Cannabis Research
2130	Medicinal cannabis for psychiatric disorders: a clinically-focused systematic review	PUBMED	Ensaios Clínicos + Estudos Observacionais	Indivíduos com Transtornos Mentais	Criticamente Baixa	2	1	Fitocanabinoide isolado, CBD	CBD	Positivo	Efeito Adverso Não Avaliado	2020	Austrália	Fobia Social	BMC Psychiatry
										Potencial positivo	Efeito Adverso Não Avaliado	2020	Austrália	Esquizofrenia	BMC Psychiatry
2131	Medical cannabinoids: a pharmacology-based systematic review and meta-analysis for all relevant medical indications	PUBMED	Ensaios Clínicos Randomizados (RCTs)	Pacientes	Moderado	0	1	Canabinoides sintéticos, Dronabinol/Marinol®	Dronabinol/Marinol®	Inconclusivo/misturado	Efeito Adverso Não Avaliado	2022	Alemanha	Síndrome do intestino irritável (SII)	BMC medicine
										Positivo	Efeito Adverso Não Avaliado	2022	Alemanha	Anorexia	BMC medicine
														Apetite	BMC medicine
														Dor Crônica	BMC medicine
														Síndrome de Tourette	BMC medicine
														Sintomas de Abstinência de Drogas	BMC medicine
										Potencial positivo	Efeito Adverso Não Avaliado	2022	Alemanha	Depressão	BMC medicine
										Sem efeito	Efeito Adverso Não Avaliado	2022	Alemanha	Demência	BMC medicine
														Distonia	BMC medicine
														Esclerose Múltipla	BMC medicine
														Náusea e Vômito	BMC medicine
														Qualidade do Sono	BMC medicine
								Canabinoides sintéticos, Nabilone®	Nabilone®	Positivo	Efeito Adverso Não Avaliado	2022	Alemanha	Dor Crônica	BMC medicine
														Qualidade do Sono	BMC medicine
														Sintomas de Abstinência de Drogas	BMC medicine
										Potencial positivo	Efeito Adverso Não Avaliado	2022	Alemanha	Distonia	BMC medicine
										Sem efeito	Efeito Adverso Não Avaliado	2022	Alemanha	Apetite	BMC medicine
														Depressão	BMC medicine
														Doença de Parkinson	BMC medicine
														Esclerose Múltipla	BMC medicine
														Náusea e Vômito	BMC medicine
								Fitocanabinoide isolado, CBD	CBD	Positivo	Efeito Adverso Não Avaliado	2022	Alemanha	Doença de Parkinson	BMC medicine
														Epilepsia	BMC medicine
										Sem efeito	Efeito Adverso Não Avaliado	2022	Alemanha	Apetite	BMC medicine
														Depressão	BMC medicine
														Esquizofrenia	BMC medicine
														Sintomas de Abstinência de Drogas	BMC medicine
								Formulações de proporções balanceadas de CBD e THC, Sativex (Nabiximols)® (Produto Comercial)	Sativex (Nabiximols)® (Produto Comercial)	Positivo	Efeito Adverso Não Avaliado	2022	Alemanha	Dor Crônica	BMC medicine
														Esclerose Múltipla	BMC medicine
														Qualidade do Sono	BMC medicine
														Sintomas de Abstinência de Drogas	BMC medicine
										Potencial positivo	Efeito Adverso Não Avaliado	2022	Alemanha	Depressão	BMC medicine
										Sem efeito	Efeito Adverso Não Avaliado	2022	Alemanha	Apetite	BMC medicine
														Distonia	BMC medicine
														Esclerose Múltipla	BMC medicine
														Náusea e Vômito	BMC medicine
								Formulações diversas a base de cannabis, Não especificado	Não especificado	Inconclusivo/misturado	Efeito Adverso Não Avaliado	2022	Alemanha	Transtornos de Ansiedade	BMC medicine
										Potencial positivo	Efeito Adverso Não Avaliado	2022	Alemanha	Doença de Huntington	BMC medicine
2132	Efficacy of Cannabis-Based Medicines for Pain Management: A Systematic Review and Meta-Analysis of Randomized Controlled Trials	PUBMED	Ensaios Clínicos Randomizados (RCTs)	Indivíduos com Dor	Moderado	0	1	Formulações diversas a base de cannabis, Não especificado	Não especificado	Potencial positivo	Com Efeito Adverso	2017	Israel	Dor Crônica	Pain physician
2133	Cannabinoids for the treatment of mental disorders and symptoms of mental disorders: a systematic review and meta-analysis	PUBMED	Ensaios Clínicos + Estudos Observacionais	Indivíduos com Transtornos Mentais	Alta	0	0	Fitocanabinoide isolado, Δ9-THC	Δ9-THC	Positivo	Com Efeito Adverso	2019	Austrália	Transtornos de Ansiedade	The lancet. Psychiatry
										Sem efeito	Sem Efeito Adverso	2019	Austrália	Depressão	The lancet. Psychiatry
														Síndrome de Tourette	The lancet. Psychiatry
														Transtorno do Deficit de Atenção com Hiperatividade	The lancet. Psychiatry
														Transtornos de Estresse Pos-Traumáticos	The lancet. Psychiatry
														Transtornos Psicóticos	The lancet. Psychiatry
2134	Cannabis-Based Products for Chronic Pain : A Systematic Review	PUBMED	Ensaios Clínicos + Estudos Observacionais	Indivíduos com Dor	Moderado	0	1	Formulações de proporções balanceadas de CBD e THC, Proporção equilibrada de THC e CBD	Proporção equilibrada de THC e CBD	Potencial positivo	Com Efeito Adverso	2022	Estados Unidos	Alívio da Dor	Annals of internal medicine
								Formulações predominantes em THC, Alta proporção de THC para CBD	Alta proporção de THC para CBD	Positivo	Com Efeito Adverso	2022	Estados Unidos	Dor Crônica	Annals of internal medicine
2135	Cannabidiol (CBD) use in psychiatric disorders: A systematic review	PUBMED	Ensaios Clínicos Randomizados (RCTs)	Indivíduos com Transtornos Mentais	Criticamente Baixa	4	3	Fitocanabinoide isolado, CBD	CBD	Potencial positivo	Sem Efeito Adverso	2019	Reino Unido	Transtornos de Ansiedade	Neurotoxicology
														Transtornos Psicóticos	Neurotoxicology
														Transtornos Relacionados ao Uso de Substâncias	Neurotoxicology
2136	Cannabinoids for Medical Use: A Systematic Review and Meta-analysis	PUBMED	Ensaios Clínicos Randomizados (RCTs)	Pacientes	Moderado	0	1.5	Canabinoides sintéticos, Dronabinol/Marinol®	Dronabinol/Marinol®	Positivo	Efeito Adverso Não Avaliado	2015	Reino Unido	Náusea e Vômito na Quimioterapia	JAMA
										Potencial positivo	Efeito Adverso Não Avaliado	2015	Reino Unido	Apetite	JAMA
								Fitocanabinoide isolado, Δ9-THC	Δ9-THC	Potencial positivo	Efeito Adverso Não Avaliado	2015	Reino Unido	Síndrome de Tourette	JAMA
								Formulações de proporções balanceadas de CBD e THC, Sativex (Nabiximols)® (Produto Comercial)	Sativex (Nabiximols)® (Produto Comercial)	Positivo	Efeito Adverso Não Avaliado	2015	Reino Unido	Dor Crônica	JAMA
														Náusea e Vômito na Quimioterapia	JAMA
														Qualidade do Sono	JAMA
								Formulações diversas a base de cannabis, Não especificado	Não especificado	Positivo	Com Efeito Adverso	2015	Reino Unido	Segurança do Paciente	JAMA
											Efeito Adverso Não Avaliado	2015	Reino Unido	Espasticidade Muscular	JAMA
										Sem efeito	Efeito Adverso Não Avaliado	2015	Reino Unido	Transtornos Psicóticos	JAMA
2137	Cannabis-based medicines for chronic neuropathic pain in adults	PUBMED	Ensaios Clínicos Randomizados (RCTs)	Indivíduos com Dor	Alta	0	0	Formulações diversas a base de cannabis, Não especificado	Não especificado	Positivo	Sem Efeito Adverso	2018	Alemanha	Alívio da Dor	The Cochrane database of systematic reviews
2138	A Systematic Review of the Effectiveness of Medical Cannabis for Psychiatric, Movement and Neurodegenerative Disorders	PUBMED	Ensaios Clínicos Randomizados (RCTs)	Indivíduos com Transtornos Mentais	Moderado	0	3	Formulações diversas a base de cannabis, Não especificado	Não especificado	Potencial positivo	Com Efeito Adverso	2017	Singapura	Anorexia	Clinical Psychopharmacology and Neuroscience
														Demência	Clinical Psychopharmacology and Neuroscience
														Distonia	Clinical Psychopharmacology and Neuroscience
														Doença de Huntington	Clinical Psychopharmacology and Neuroscience
														Doença de Parkinson	Clinical Psychopharmacology and Neuroscience
														Síndrome de Tourette	Clinical Psychopharmacology and Neuroscience
														Transtornos de Ansiedade	Clinical Psychopharmacology and Neuroscience
2139	Efficacy of cannabis-based medications compared to placebo for the treatment of chronic neuropathic pain: a systematic review with meta-analysis	PUBMED	Ensaios Clínicos Randomizados (RCTs)	Indivíduos com Dor	Alta	0	0	Canabinoides sintéticos, Dronabinol/Marinol®	Dronabinol/Marinol®	Positivo	Efeito Adverso Não Avaliado	2021	Estados Unidos	Dor Neuropática	Journal of Dental Anesthesia and Pain Medicine
								Fitocanabinoide isolado, CBD	CBD	Sem efeito	Efeito Adverso Não Avaliado	2021	Estados Unidos	Dor Neuropática	Journal of Dental Anesthesia and Pain Medicine
								Fitocanabinoide isolado, CBDV	CBDV	Sem efeito	Efeito Adverso Não Avaliado	2021	Estados Unidos	Dor Neuropática	Journal of Dental Anesthesia and Pain Medicine
								Fitocanabinoide isolado, Δ9-THC	Δ9-THC	Positivo	Efeito Adverso Não Avaliado	2021	Estados Unidos	Dor Neuropática	Journal of Dental Anesthesia and Pain Medicine
2140	Cannabis and cannabinoid use in autism spectrum disorder: a systematic review	PUBMED	Ensaios Clínicos + Estudos Observacionais	Indivíduos com Transtornos Mentais	Criticamente Baixa	3	1	Formulações predominantes em CBD, Baixa proporção de THC para CBD	Baixa proporção de THC para CBD	Positivo	Com Efeito Adverso	2022	Brasil	Autismo	Trends psychiatry psychother. (Impr.)
2141	Pharmacological evidence of medicinal cannabis in oncology: a systematic review	EMBASE	RCTs + Non RCTs	Indivíduos com Câncer	Baixa	1	1	Formulações diversas a base de cannabis, Não especificado	Não especificado	Inconclusivo/misturado	Efeito Adverso Não Avaliado	2019	Alemanha	Dose Terapeutica	Supportive care in cancer : official journal of the Multinational Association of Supportive Care in Cancer
2142	Pharmacotherapeutic considerations for use of cannabinoids to reliee symptoms of nausea and vomiting induced by chemotherapy	PUBMED	Ensaios Clínicos Randomizados (RCTs)	Indivíduos com Câncer	Criticamente Baixa	3	1.5	Canabinoides sintéticos, Dronabinol/Marinol®	Dronabinol/Marinol®	Positivo	Sem Efeito Adverso	2020	Bulgária	Náusea e Vômito na Quimioterapia	Folia Medica
								Canabinoides sintéticos, Levonantradol	Levonantradol	Positivo	Sem Efeito Adverso	2020	Bulgária	Náusea e Vômito na Quimioterapia	Folia Medica
								Fitocanabinoide isolado, Δ9-THC	Δ9-THC	Positivo	Sem Efeito Adverso	2020	Bulgária	Náusea e Vômito na Quimioterapia	Folia Medica
2143	Placebo Response and Media Attention in Randomized Clinical Trials Assessing Cannabis-Based Therapies for Pain: A Systematic Review and Meta-analysis	PUBMED	Ensaios Clínicos Randomizados (RCTs)	Indivíduos com Dor	Alta	0	0	Formulações diversas a base de cannabis, Não especificado	Não especificado	Inconclusivo/misturado	Efeito Adverso Não Avaliado	2022	Suécia	Dor Aguda	JAMA network open
2144	Safety and tolerability of natural and synthetic cannabinoids in adults aged over 50 years: A systematic review and meta-analysis	PUBMED	Ensaios Clínicos Randomizados (RCTs)	Idosos	Moderado	0	1	Fitocanabinoide isolado, CBD	CBD	Positivo	Sem Efeito Adverso	2021	Reino Unido	Segurança do Paciente	PLoS medicine
								Fitocanabinoide isolado, Δ9-THC	Δ9-THC	Potencial negativo	Com Efeito Adverso	2021	Reino Unido	Segurança do Paciente	PLoS medicine
								Formulações diversas a base de cannabis, Não especificado	Não especificado	Potencial negativo	Com Efeito Adverso	2021	Reino Unido	Segurança do Paciente	PLoS medicine
2145	Selective Cannabinoids for Chronic Neuropathic Pain: A Systematic Review and Meta-analysis	PUBMED	Ensaios Clínicos Randomizados (RCTs)	Indivíduos com Dor	Alta	0	0	Formulações diversas a base de cannabis, Não especificado	Não especificado	Potencial positivo	Efeito Adverso Não Avaliado	2017	Canadá	Dor Neuropática	Anesthesia and analgesia
2146	Systematic literature review of human studies assessing the efficacy of cannabidiol for social anxiety	PUBMED	Ensaios Clínicos Randomizados (RCTs)	Indivíduos com Transtornos Mentais	Baixa	1	3	Fitocanabinoide isolado, CBD	CBD	Positivo	Com Efeito Adverso	2022	Estados Unidos	Fobia Social	Psychiatry research communications
2147	Systematic review and meta-analysis of cannabinoids in palliative medicine	PUBMED	Ensaios Clínicos Randomizados (RCTs)	Pacientes	Baixa	1	0	Formulações diversas a base de cannabis, Não especificado	Não especificado	Positivo	Com Efeito Adverso	2018	Alemanha	Apetite	Journal of cachexia, sarcopenia and muscle
											Efeito Adverso Não Avaliado	2018	Alemanha	Segurança do Paciente	Journal of cachexia, sarcopenia and muscle
										Sem efeito	Sem Efeito Adverso	2018	Alemanha	Alívio da Dor	Journal of cachexia, sarcopenia and muscle
														Apetite	Journal of cachexia, sarcopenia and muscle
														Náusea e Vômito	Journal of cachexia, sarcopenia and muscle
2148	Systematic review and meta-analysis of cannabis treatment for chronic pain	PUBMED	Ensaios Clínicos Randomizados (RCTs)	Indivíduos com Dor	Baixa	1	2	Formulações diversas a base de cannabis, Não especificado	Não especificado	Positivo	Com Efeito Adverso	2009	Espanha	Dor Crônica	Pain Med
2149	Systematic Review and Meta-analysis Seem to Indicate that Cannabinoids for Chronic Primary Pain Treatment Have Limited Benefit	PUBMED	Ensaios Clínicos + Estudos Observacionais	Indivíduos com Dor	Baixa	1	1	Formulações diversas a base de cannabis, Não especificado	Não especificado	Positivo	Com Efeito Adverso	2022	Itália	Dor Crônica	Pain and therapy
										Sem efeito	Com Efeito Adverso	2022	Itália	Dor Crônica	Pain and therapy
2150	The Effectiveness of Cannabinoids in the Treatment of Posttraumatic Stress Disorder (PTSD): A Systematic Review	PUBMED	Ensaios Clínicos + Estudos Observacionais	Indivíduos com Transtornos Mentais	Baixa	1	1	Formulações diversas a base de cannabis, Não especificado	Não especificado	Potencial positivo	Efeito Adverso Não Avaliado	2019	Reino Unido	Transtornos de Estresse Pos-Traumáticos	Journal of dual diagnosis
2151	The medical use of cannabis for reducing morbidity and mortality in patients with HIV/AIDS	PUBMED	Ensaios Clínicos Randomizados (RCTs)	Indivíduos com Doenças Crônicas	Moderado	0	1	Formulações diversas a base de cannabis, Não especificado	Não especificado	Inconclusivo/misturado	Efeito Adverso Não Avaliado	2013	África do Sul	Índice de Morbidade	The Cochrane database of systematic reviews
														Índice de Mortalidade	The Cochrane database of systematic reviews
2152	The "Next Day" Effects of Cannabis Use: A Systematic Review	PUBMED	Ensaios Clínicos + Estudos Observacionais	Pacientes	Baixa	1	1	Fitocanabinoide isolado, Δ9-THC	Δ9-THC	Positivo	Com Efeito Adverso	2023	Austrália	Efeitos Adversos	Cannabis and cannabinoid research
2153	The Safety of Dronabinol and Nabilone: A Systematic Review and Meta-Analysis of Clinical Trials	PUBMED	Ensaios Clínicos Randomizados (RCTs)	Pacientes	Moderado	0	1	Canabinoides sintéticos, Dronabinol/Marinol®	Dronabinol/Marinol®	Positivo	Com Efeito Adverso	2022	Hungria	Segurança do Paciente	Pharmaceuticals (Basel, Switzerland)
								Canabinoides sintéticos, Nabilone®	Nabilone®	Positivo	Com Efeito Adverso	2022	Hungria	Segurança do Paciente	Pharmaceuticals (Basel, Switzerland)
2154	The Therapeutic Potential and Usage Patterns of Cannabinoids in People with Spinal Cord Injuries: A Systematic Review	PUBMED	Ensaios Clínicos + Estudos Observacionais	Pacientes	Baixa	1	1	Formulações diversas a base de cannabis, Não especificado	Não especificado	Potencial positivo	Efeito Adverso Não Avaliado	2021	Canadá	Alívio da Dor	Current neuropharmacology
														Espasticidade Muscular	Current neuropharmacology
2155	Therapeutic use of Cannabis sativa on chemotherapy-induced nausea and vomiting among cancer patients: systematic review and meta-analysis	PUBMED	Ensaios Clínicos + Estudos Observacionais	Indivíduos com Câncer	Moderado	0	2	Canabinoides sintéticos, Dronabinol/Marinol®	Dronabinol/Marinol®	Positivo	Com Efeito Adverso	2006	Brasil	Náusea e Vômito na Quimioterapia	European journal of cancer care
								Canabinoides sintéticos, Levonantradol	Levonantradol	Positivo	Com Efeito Adverso	2006	Brasil	Náusea e Vômito na Quimioterapia	European journal of cancer care
								Canabinoides sintéticos, Nabilone®	Nabilone®	Positivo	Com Efeito Adverso	2006	Brasil	Náusea e Vômito na Quimioterapia	European journal of cancer care
2156	Potential therapeutic benefits of cannabinoid products in adult psychiatric disorders: A systematic review and meta-analysis of randomised controlled trials	PUBMED	Ensaios Clínicos Randomizados (RCTs)	Usuários de Drogas	Criticamente Baixa	3	1	Canabinoides sintéticos, Dronabinol/Marinol®	Dronabinol/Marinol®	Positivo	Efeito Adverso Não Avaliado	2021	Austrália	Transtornos Relacionados ao Uso de Substâncias	Journal of psychiatric research
								Formulações diversas a base de cannabis, Não especificado	Não especificado	Positivo	Efeito Adverso Não Avaliado	2021	Austrália	Transtornos de Ansiedade	Journal of psychiatric research
2157	Association of Cannabinoid Administration With Experimental Pain in Healthy Adults: A Systematic Review and Meta-analysis	PUBMED	Ensaios Controlados não Randomizados (Non RCTs)	Indivíduos Saudáveis	Baixa	1	1	Fitocanabinoide isolado, CBD	CBD	Positivo	Efeito Adverso Não Avaliado	2018	Estados Unidos	Dor Aguda	JAMA psychiatry
2158	Efficacy, Tolerability and Safety of Cannabinoid Treatments in the Rheumatic Diseases: A Systematic Review of Randomized Controlled Trials	PUBMED	Ensaios Clínicos Randomizados (RCTs)	Indivíduos com Doenças Crônicas	Moderado	0	1	Formulações diversas a base de cannabis, Não especificado	Não especificado	Positivo	Com Efeito Adverso	2016	Canadá	Alívio da Dor	Arthritis care & research
											Efeito Adverso Não Avaliado	2016	Canadá	Qualidade de Vida	Arthritis care & research
2159	Are cannabinoids effective for fibromyalgia?	PUBMED	Ensaios Clínicos Randomizados (RCTs)	Indivíduos com Dor	Criticamente Baixa	2	1.5	Formulações diversas a base de cannabis, Não especificado	Não especificado	Inconclusivo/misturado	Efeito Adverso Não Avaliado	2018	Chile	Fibromialgia	Medwave
2160	Oral cannabinoid for the prophylaxis of chemotherapy-induced nausea and vomiting-a systematic review and meta-analysis	PUBMED	Ensaios Clínicos Randomizados (RCTs)	Indivíduos com Câncer	Criticamente Baixa	3	3	Formulações diversas a base de cannabis, Não especificado	Não especificado	Positivo	Com Efeito Adverso	2020	Canadá	Náusea e Vômito na Quimioterapia	Supportive care in cancer : official journal of the Multinational Association of Supportive Care in Cancer
											Sem Efeito Adverso	2020	Canadá	Náusea e Vômito	Supportive care in cancer : official journal of the Multinational Association of Supportive Care in Cancer
2161	Effectiveness of Cannabinoids for Treatment of Dementia: A Systematic Review of Randomized Controlled Trials	PUBMED	Ensaios Clínicos Randomizados (RCTs)	Indivíduos com Transtornos Mentais	Moderado	0	1	Canabinoides sintéticos, Dronabinol/Marinol®	Dronabinol/Marinol®	Sem efeito	Com Efeito Adverso	2021	Tailândia	Anorexia	Clinical gerontologist
								Fitocanabinoide isolado, Δ9-THC	Δ9-THC	Sem efeito	Sem Efeito Adverso	2021	Tailândia	Demência	Clinical gerontologist
2162	Cannabinoids to Improve Health-Related Quality of Life in Patients with Neurological or Oncological Disease: A Meta-Analysis	EMBASE	Ensaios Clínicos Randomizados (RCTs)	Indivíduos com Transtornos Mentais	Criticamente Baixa	2	0	Fitocanabinoide isolado, CBD	CBD	Sem efeito	Efeito Adverso Não Avaliado	2022	Estados Unidos	Bem-Estar Mental	Cannabis and Cannabinoid Research
								Fitocanabinoide isolado, Δ9-THC	Δ9-THC	Sem efeito	Efeito Adverso Não Avaliado	2022	Estados Unidos	Bem-Estar Mental	Cannabis and Cannabinoid Research
2163	Cannabinoids for fibromyalgia pain: a critical review of recent studies (2015- 2019)	EMBASE	RCTs + Non RCTs	Indivíduos com Dor	Criticamente Baixa	3	1	Formulações diversas a base de cannabis, Não especificado	Não especificado	Potencial positivo	Efeito Adverso Não Avaliado	2020	Estados Unidos	Fibromialgia	Journal of Cannabis Research
								Formulações predominantes em CBD, Bedrolite® (Produto Comercial)	Bedrolite® (Produto Comercial)	Potencial positivo	Efeito Adverso Não Avaliado	2020	Estados Unidos	Fibromialgia	Journal of Cannabis Research
2164	Preclinical and Clinical Evidence Supporting Use of Cannabidiol in Psychiatry	EMBASE	Ensaios Clínicos + Estudos Observacionais	Indivíduos Saudáveis	Baixa	1	2	Fitocanabinoide isolado, CBD	CBD	Potencial positivo	Efeito Adverso Não Avaliado	2019	Reino Unido	Esquizofrenia	Evidence-Based Complementary and Alternative Medicine
2165	A systematic review and meta-analysis examining the effects of cannabis and its derivatives in adults with malignant CNS tumors	EMBASE	Ensaios Clínicos Randomizados (RCTs)	Adultos	Baixa	1	2	Formulações diversas a base de cannabis, Não especificado	Não especificado	Potencial positivo	Com Efeito Adverso	2020	Estados Unidos	Sobrevida	Neuro-Oncology Practice
2166	A Systematic Review on Cannabinoids for Neuropathic Pain Administered by Routes Other than Oral or Inhalation	PUBMED	Ensaios Clínicos + Estudos Observacionais	Indivíduos com Dor	Baixa	1	1	Fitocanabinoide isolado, CBD	CBD	Potencial positivo	Sem Efeito Adverso	2022	Colômbia	Alívio da Dor	Plants
2167	Adverse effects of medical cannabinoids: a systematic review	PUBMED	Ensaios Clínicos Randomizados (RCTs)	Indivíduos com Câncer	Criticamente Baixa	2	1	Fitocanabinoide isolado, Δ9-THC	Δ9-THC	Efeito Negativo	Com Efeito Adverso	2008	Canadá	Efeitos Adversos	Canadian Medical Association Journal
2168	Adverse Effects of Oral Cannabidiol: An Updated Systematic Review of Randomized Controlled Trials (2020-2022)	PUBMED	Ensaios Clínicos Randomizados (RCTs)	População em Geral	Baixa	1	1	Fitocanabinoide isolado, CBD	CBD	Potencial positivo	Com Efeito Adverso	2022	Brasil	Transtorno Gastrointestinal	Pharmaceutics
2169	Are cannabinoids an effective and safe treatment option in the management of pain? A qualitative systematic review	PUBMED	Ensaios Clínicos Randomizados (RCTs)	Indivíduos com Dor	Moderado	0	1	Formulações diversas a base de cannabis, Não especificado	Não especificado	Potencial negativo	Com Efeito Adverso	2001	Reino Unido	Alívio da Dor	British Medical Journal
2170	Assessment of Efficacy and Tolerability of Medicinal Cannabinoids in Patients With Multiple Sclerosis A Systematic Review and Meta-analysis	PUBMED	Ensaios Clínicos Randomizados (RCTs)	Pacientes	Alta	0	0	Formulações de proporções balanceadas de CBD e THC, Sativex (Nabiximols)® (Produto Comercial)	Sativex (Nabiximols)® (Produto Comercial)	Potencial positivo	Com Efeito Adverso	2018	Estados Unidos	Dor Crônica	JAMA network open
2171	Benefits and Harms of Plant-Based Cannabis for Posttraumatic Stress Disorder A Systematic Review	PUBMED	Ensaios Clínicos Randomizados (RCTs)	Adultos	Alta	0	0	Formulações diversas a base de cannabis, Não especificado	Não especificado	Sem efeito	Efeito Adverso Não Avaliado	2017	Estados Unidos	Transtornos de Estresse Pos-Traumáticos	Annals of Internal Medicine
2172	Cannabinoid effects on responses to quantitative sensory testing among individuals with and without clinical pain: a systematic review	PUBMED	Ensaios Clínicos Randomizados (RCTs)	Indivíduos com Dor	Moderado	0	1	Formulações diversas a base de cannabis, Não especificado	Não especificado	Inconclusivo/misturado	Efeito Adverso Não Avaliado	2020	Estados Unidos	Alívio da Dor	Pain
2173	Cannabinoids and orthopedic surgery: a systematic review of therapeutic studies	PUBMED	Ensaios Clínicos Randomizados (RCTs)	Pacientes pós-operatórios	Baixa	1	1	Formulações diversas a base de cannabis, Não especificado	Não especificado	Potencial positivo	Com Efeito Adverso	2021	Estados Unidos	Alívio da Dor	Journal of Orthopaedic Surgery and Research
2174	Cannabinoids for nausea and vomiting in adults with cancer receiving chemotherapy (Review)	PUBMED	Ensaios Clínicos Randomizados (RCTs)	Indivíduos com Câncer	Moderado	0	1	Canabinoides sintéticos, Nabilone®	Nabilone®	Potencial positivo	Com Efeito Adverso	2015	Reino Unido	Náusea e Vômito na Quimioterapia	The Cochrane database of systematic reviews
2175	Cannabinoids for People with ASD: A Systematic Review of Published and Ongoing Studies	PUBMED	Ensaios Clínicos + Estudos Observacionais	Pacientes	Criticamente Baixa	3	1	Formulações diversas a base de cannabis, Não especificado	Não especificado	Potencial positivo	Com Efeito Adverso	2020	Suíça	Qualidade do Sono	Brain sciences
2176	Cannabinoids in Chronic Non-Cancer Pain: A Systematic Review and Meta-Analysis	PUBMED	Ensaios Clínicos Randomizados (RCTs)	Indivíduos com Dor	Baixa	1	0	Canabinoides sintéticos, Dronabinol/Marinol®	Dronabinol/Marinol®	Potencial positivo	Com Efeito Adverso	2020	Estados Unidos	Esclerose Múltipla	Clinical medicine insights. Arthritis and musculoskeletal disorders
								Fitocanabinoide isolado, CBD	CBD	Potencial positivo	Com Efeito Adverso	2020	Estados Unidos	Dor Crônica	Clinical medicine insights. Arthritis and musculoskeletal disorders
														Dor Neuropática	Clinical medicine insights. Arthritis and musculoskeletal disorders
								Formulações de proporções balanceadas de CBD e THC, Sativex (Nabiximols)® (Produto Comercial)	Sativex (Nabiximols)® (Produto Comercial)	Potencial positivo	Com Efeito Adverso	2020	Estados Unidos	Dor Neuropática	Clinical medicine insights. Arthritis and musculoskeletal disorders
														Esclerose Múltipla	Clinical medicine insights. Arthritis and musculoskeletal disorders
								Formulações predominantes em THC, Alta proporção de THC para CBD	Alta proporção de THC para CBD	Potencial positivo	Com Efeito Adverso	2020	Estados Unidos	Dor Neuropática	Clinical medicine insights. Arthritis and musculoskeletal disorders
2177	Cannabinoids in the Management of Acute Pain: A Systematic Review and Meta-analysis	PUBMED	Ensaios Clínicos Randomizados (RCTs)	Indivíduos com Dor	Moderado	0	1	Canabinoides sintéticos, Levonantradol	Levonantradol	Potencial positivo	Com Efeito Adverso	2020	Estados Unidos	Dor Pós-Operatória	Cannabis and cannabinoid research
								Canabinoides sintéticos, Nabilone®	Nabilone®	Potencial negativo	Com Efeito Adverso	2020	Estados Unidos	Dor Pós-Operatória	Cannabis and cannabinoid research
								Fitocanabinoide isolado, Δ9-THC	Δ9-THC	Potencial negativo	Com Efeito Adverso	2020	Estados Unidos	Dor Pós-Operatória	Cannabis and cannabinoid research
								Outros, Outras Intervenções em Cannabis	Outras Intervenções em Cannabis	Potencial negativo	Com Efeito Adverso	2020	Estados Unidos	Dor Pós-Operatória	Cannabis and cannabinoid research
2178	Cannabis for the treatment of ulcerative colitis (Review)	PUBMED	Ensaios Clínicos Randomizados (RCTs)	Pacientes	Baixa	1	0	Fitocanabinoide isolado, THCV	THCV	Potencial negativo	Efeito Adverso Não Avaliado	2018	Reino Unido	Colite	The Cochrane database of systematic reviews
								Formulações predominantes em CBD, Baixa proporção de THC para CBD	Baixa proporção de THC para CBD	Positivo	Com Efeito Adverso	2018	Reino Unido	Colite	The Cochrane database of systematic reviews
2179	Cannabis in the management of PTSD: a systematic review	PUBMED	Ensaios Clínicos + Estudos Observacionais	Indivíduos com Transtornos Mentais	Baixa	1	1	Canabinoides sintéticos, Nabilone®	Nabilone®	Potencial positivo	Com Efeito Adverso	2021	Estados Unidos	Transtornos de Estresse Pos-Traumáticos	AIMS neuroscience
								Fitocanabinoide isolado, CBD	CBD	Potencial positivo	Com Efeito Adverso	2021	Estados Unidos	Transtornos de Estresse Pos-Traumáticos	AIMS neuroscience
								Formulações diversas a base de cannabis, Não especificado	Não especificado	Potencial positivo	Com Efeito Adverso	2021	Estados Unidos	Transtornos de Estresse Pos-Traumáticos	AIMS neuroscience
2180	Cannabis Use and Low-Back Pain: A Systematic Review	PUBMED	Ensaios Clínicos + Estudos Observacionais	Indivíduos com Dor	Criticamente Baixa	3	2.5	Formulações diversas a base de cannabis, Não especificado	Não especificado	Inconclusivo/misturado	Efeito Adverso Não Avaliado	2020	Estados Unidos	Dor Lombar	Cannabis and cannabinoid research
2181	Cardiovascular Effects of Medical Marijuana: A Systematic Review	PUBMED	Ensaios Clínicos + Estudos Observacionais	Indivíduos com Doenças Cardiovasculares	Criticamente Baixa	4	2	Formulações diversas a base de cannabis, Não especificado	Não especificado	Inconclusivo/misturado	Com Efeito Adverso	2021	Estados Unidos	Segurança do Paciente	The American Journal of Medicine
2182	Controversial Link between Cannabis and Anticancer Treatments-Where Are We and Where Are We Going? A Systematic Review of the Literature	PUBMED	Ensaios Clínicos + Estudos Observacionais	Indivíduos com Câncer	Criticamente Baixa	4	1	Formulações diversas a base de cannabis, Não especificado	Não especificado	Inconclusivo/misturado	Efeito Adverso Não Avaliado	2022	Estados Unidos	Sintomas Gerais do Câncer	American Journal of Medicine
2183	Daily Practice Managing Resistant Multiple Sclerosis Spasticity With Delta-9-Tetrahydrocannabinol: Cannabidiol Oromucosal Spray: A Systematic Review of Observational Studies	PUBMED	Ensaios Controlados não Randomizados (Non RCTs)	Indivíduos com Doenças Crônicas	Criticamente Baixa	2	1	Formulações de proporções balanceadas de CBD e THC, Sativex (Nabiximols)® (Produto Comercial)	Sativex (Nabiximols)® (Produto Comercial)	Positivo	Efeito Adverso Não Avaliado	2019	Estados Unidos	Espasticidade Muscular	Journal of central nervous system disease
														Segurança do Paciente	Journal of central nervous system disease
2184	Do cannabinoids constitute a therapeutic alternative for anorexia nervosa?	PUBMED	Ensaios Clínicos Randomizados (RCTs)	Indivíduos com Transtornos Mentais	Criticamente Baixa	2	1.5	Formulações diversas a base de cannabis, Não especificado	Não especificado	Inconclusivo/misturado	Com Efeito Adverso	2017	Chile	Anorexia	Medwave
2185	Do cannabinoids constitute a therapeutic alternative for insomnia?	PUBMED	RCTs + Non RCTs	Indivíduos com Transtornos Mentais	Criticamente Baixa	2	1.5	Formulações diversas a base de cannabis, Não especificado	Não especificado	Inconclusivo/misturado	Com Efeito Adverso	2018	Chile	Insônia	Medwave
											Efeito Adverso Não Avaliado	2018	Chile	Qualidade do Sono	Medwave
2186	Dosage, Efficacy and Safety of Cannabidiol Administration in Adults: A Systematic Review of Human Trials	PUBMED	Ensaios Clínicos + Estudos Observacionais	Pacientes	Baixa	1	0	Fitocanabinoide isolado, CBD	CBD	Inconclusivo/misturado	Efeito Adverso Não Avaliado	2020	Estados Unidos	Dose Terapeutica	Journal of clinical medicine research
										Positivo	Com Efeito Adverso	2020	Estados Unidos	Segurança do Paciente	Journal of clinical medicine research
											Efeito Adverso Não Avaliado	2020	Estados Unidos	Sintomas de Abstinência de Drogas	Journal of clinical medicine research
														Transtornos de Ansiedade	Journal of clinical medicine research
														Transtornos Psicóticos	Journal of clinical medicine research
2187	Effects of Sativex Ⓡ on cognitive function in patients with multiple sclerosis: A systematic review and meta-analysis	PUBMED	Ensaios Clínicos Randomizados (RCTs)	Pacientes	Alta	0	0	Formulações de proporções balanceadas de CBD e THC, Sativex (Nabiximols)® (Produto Comercial)	Sativex (Nabiximols)® (Produto Comercial)	Positivo	Com Efeito Adverso	2022	Alemanha	Transtornos Cognitivos	Elsevier
2188	Effects of Cannabidiol on Appetite and Body Weight: A Systematic Review	PUBMED	Ensaios Clínicos Randomizados (RCTs)	População em Geral	Baixa	1	1	Fitocanabinoide isolado, CBD	CBD	Potencial positivo	Com Efeito Adverso	2022	Suíça	Anorexia	Clinical drug investigation
2189	Efficacy of cannabinoids in neurodevelopmental and neuropsychiatric disorders among children and adolescents: a systematic review	PUBMED	Ensaios Clínicos Randomizados (RCTs)	Crianças	Alta	0	0	Formulações diversas a base de cannabis, Não especificado	Não especificado	Inconclusivo/misturado	Com Efeito Adverso	2023	Alemanha	Desenvolvimento Neuro-Psico-Motor	European child & adolescent psychiatry
														Transtornos Psicóticos	European child & adolescent psychiatry
2190	Evaluating the impact of cannabinoids on sleep health and pain in patients with chronic neuropathic pain: a systematic review and meta-analysis of randomized controlled trials	PUBMED	Ensaios Clínicos Randomizados (RCTs)	Indivíduos com Dor	Baixa	1	0	Formulações diversas a base de cannabis, Não especificado	Não especificado	Positivo	Com Efeito Adverso	2023	Reino Unido	Dor Neuropática	Regional anesthesia and pain medicine
														Qualidade do Sono	Regional anesthesia and pain medicine
2191	Evidence for cannabis and cannabinoids for epilepsy: a systematic review of controlled and observational evidence	PUBMED	Ensaios Clínicos + Estudos Observacionais	Pacientes	Moderado	0	1	Fitocanabinoide isolado, CBD	CBD	Positivo	Com Efeito Adverso	2018	Reino Unido	Epilepsia	Journal of Neurology Neurosurgery & Psychiatry
											Efeito Adverso Não Avaliado	2018	Reino Unido	Qualidade de Vida	Journal of Neurology Neurosurgery & Psychiatry
2193	Inhaled cannabis for chronic neuropathic pain: an individual patient data meta-analysis	PUBMED	Ensaios Clínicos Randomizados (RCTs)	Indivíduos com Dor	Alta	0	0	Formulações diversas a base de cannabis, Não especificado	Não especificado	Potencial positivo	Com Efeito Adverso	2015	Estados Unidos	Dor Neuropática	The journal of pain
2195	Medical cannabinoids for treatment of neuropsychiatric symptoms in dementia: a systematic review	PUBMED	Ensaios Clínicos + Estudos Observacionais	Pacientes	Criticamente Baixa	2	2	Canabinoides sintéticos, Dronabinol/Marinol®	Dronabinol/Marinol®	Potencial positivo	Com Efeito Adverso	2021	Brasil	Agressividade	Trends in psychiatry and psychotherapy
														Demência	Trends in psychiatry and psychotherapy
														Função Sexual	Trends in psychiatry and psychotherapy
														Qualidade do Sono	Trends in psychiatry and psychotherapy
								Canabinoides sintéticos, Nabilone®	Nabilone®	Potencial positivo	Com Efeito Adverso	2021	Brasil	Agressividade	Trends in psychiatry and psychotherapy
														Função Sexual	Trends in psychiatry and psychotherapy
								Fitocanabinoide isolado, Δ9-THC	Δ9-THC	Potencial positivo	Sem Efeito Adverso	2021	Brasil	Agressividade	Trends in psychiatry and psychotherapy
								Formulações predominantes em CBD, Baixa proporção de THC para CBD	Baixa proporção de THC para CBD	Potencial positivo	Sem Efeito Adverso	2021	Brasil	Agressividade	Trends in psychiatry and psychotherapy
2196	Medical Cannabinoids in Children and Adolescents: A Systematic Review	EMBASE	RCTs + Non RCTs	Crianças	Criticamente Baixa	3	1	Fitocanabinoide isolado, CBD	CBD	Potencial positivo	Com Efeito Adverso	2017	Estados Unidos	Resultado do Tratamento	Pediatric
2197	Medical cannabis as an alternative therapeutics for Parkinsons' disease: Systematic review	PUBMED	Ensaios Clínicos + Estudos Observacionais	Indivíduos com Transtornos Mentais	Baixa	1	1	Canabinoides sintéticos, Nabilone®	Nabilone®	Inconclusivo/misturado	Efeito Adverso Não Avaliado	2020	Reino Unido	Doença de Parkinson	Complement Ther Med
								Canabinoides sintéticos, Rimonabant e SR 141716	Rimonabant e SR 141716	Inconclusivo/misturado	Efeito Adverso Não Avaliado	2020	Reino Unido	Doença de Parkinson	Complement Ther Med
								Canabinoides sintéticos, SR 48692 e SR 142801	SR 48692 e SR 142801	Inconclusivo/misturado	Efeito Adverso Não Avaliado	2020	Reino Unido	Doença de Parkinson	Complement Ther Med
								Fitocanabinoide isolado, CBD	CBD	Inconclusivo/misturado	Efeito Adverso Não Avaliado	2020	Reino Unido	Doença de Parkinson	Complement Ther Med
								Fitocanabinoide isolado, Δ9-THC	Δ9-THC	Inconclusivo/misturado	Efeito Adverso Não Avaliado	2020	Reino Unido	Doença de Parkinson	Complement Ther Med
								Formulações predominantes em THC, Alta proporção de THC para CBD	Alta proporção de THC para CBD	Inconclusivo/misturado	Efeito Adverso Não Avaliado	2020	Reino Unido	Doença de Parkinson	Complement Ther Med
2199	Medical Marijuana Effects in Movement Disorders, Focus on Huntington Disease; A Literature Review	PUBMED	Ensaios Clínicos Randomizados (RCTs)	Pacientes	Criticamente Baixa	2	1	Canabinoides sintéticos, Dronabinol/Marinol®	Dronabinol/Marinol®	Positivo	Efeito Adverso Não Avaliado	2020	Canadá	Doença de Huntington	Journal of pharmacy & pharmaceutical sciences : a publication of the Canadian Society for Pharmaceutical Sciences, Societe canadienne des sciences pharmaceutiques
								Canabinoides sintéticos, Nabilone®	Nabilone®	Positivo	Efeito Adverso Não Avaliado	2020	Canadá	Doença de Huntington	Journal of pharmacy & pharmaceutical sciences : a publication of the Canadian Society for Pharmaceutical Sciences, Societe canadienne des sciences pharmaceutiques
														Qualidade do Sono	Journal of pharmacy & pharmaceutical sciences : a publication of the Canadian Society for Pharmaceutical Sciences, Societe canadienne des sciences pharmaceutiques
								Fitocanabinoide isolado, CBD	CBD	Positivo	Efeito Adverso Não Avaliado	2020	Canadá	Espasticidade Muscular	Journal of pharmacy & pharmaceutical sciences : a publication of the Canadian Society for Pharmaceutical Sciences, Societe canadienne des sciences pharmaceutiques
								Fitocanabinoide isolado, Δ9-THC	Δ9-THC	Positivo	Efeito Adverso Não Avaliado	2020	Canadá	Espasticidade Muscular	Journal of pharmacy & pharmaceutical sciences : a publication of the Canadian Society for Pharmaceutical Sciences, Societe canadienne des sciences pharmaceutiques
								Formulações de proporções balanceadas de CBD e THC, Sativex (Nabiximols)® (Produto Comercial)	Sativex (Nabiximols)® (Produto Comercial)	Positivo	Efeito Adverso Não Avaliado	2020	Canadá	Doença de Huntington	Journal of pharmacy & pharmaceutical sciences : a publication of the Canadian Society for Pharmaceutical Sciences, Societe canadienne des sciences pharmaceutiques
														Espasticidade Muscular	Journal of pharmacy & pharmaceutical sciences : a publication of the Canadian Society for Pharmaceutical Sciences, Societe canadienne des sciences pharmaceutiques
								Formulações predominantes em THC, Alta proporção de THC para CBD	Alta proporção de THC para CBD	Positivo	Efeito Adverso Não Avaliado	2020	Canadá	Espasticidade Muscular	Journal of pharmacy & pharmaceutical sciences : a publication of the Canadian Society for Pharmaceutical Sciences, Societe canadienne des sciences pharmaceutiques
2201	Opioid-sparing effect of cannabinoids for analgesia: an updated systematic review and meta-analysis of preclinical and clinical studies	PUBMED	Ensaios Clínicos + Estudos Observacionais	Indivíduos com Dor	Baixa	1	1	Canabinoides sintéticos, Dronabinol/Marinol®	Dronabinol/Marinol®	Inconclusivo/misturado	Efeito Adverso Não Avaliado	2022	Reino Unido	Consumo de Medicamentos	Neuropsychopharmacology : official publication of the American College of Neuropsychopharmacology
								Canabinoides sintéticos, Nabilone®	Nabilone®	Inconclusivo/misturado	Efeito Adverso Não Avaliado	2022	Reino Unido	Consumo de Medicamentos	Neuropsychopharmacology : official publication of the American College of Neuropsychopharmacology
								Fitocanabinoide isolado, CBD	CBD	Inconclusivo/misturado	Efeito Adverso Não Avaliado	2022	Reino Unido	Consumo de Medicamentos	Neuropsychopharmacology : official publication of the American College of Neuropsychopharmacology
								Fitocanabinoide isolado, Δ9-THC	Δ9-THC	Inconclusivo/misturado	Efeito Adverso Não Avaliado	2022	Reino Unido	Consumo de Medicamentos	Neuropsychopharmacology : official publication of the American College of Neuropsychopharmacology
								Formulações de proporções balanceadas de CBD e THC, Sativex (Nabiximols)® (Produto Comercial)	Sativex (Nabiximols)® (Produto Comercial)	Inconclusivo/misturado	Efeito Adverso Não Avaliado	2022	Reino Unido	Consumo de Medicamentos	Neuropsychopharmacology : official publication of the American College of Neuropsychopharmacology
								Outros, Outras Intervenções em Cannabis	Outras Intervenções em Cannabis	Inconclusivo/misturado	Efeito Adverso Não Avaliado	2022	Reino Unido	Consumo de Medicamentos	Neuropsychopharmacology : official publication of the American College of Neuropsychopharmacology
2204	Cannabinoids for the Neuropsychiatric Symptoms of Dementia: A Systematic Review and Meta-Analysis	PUBMED	Ensaios Clínicos Randomizados (RCTs)	Indivíduos com Transtornos Mentais	Moderado	0	1	Canabinoides sintéticos, Dronabinol/Marinol®	Dronabinol/Marinol®	Positivo	Efeito Adverso Não Avaliado	2020	Estados Unidos	Demência	The Canadian Journal of Psychiatry
								Canabinoides sintéticos, Nabilone®	Nabilone®	Positivo	Efeito Adverso Não Avaliado	2020	Estados Unidos	Demência	The Canadian Journal of Psychiatry
								Fitocanabinoide isolado, Δ9-THC	Δ9-THC	Positivo	Efeito Adverso Não Avaliado	2020	Estados Unidos	Demência	The Canadian Journal of Psychiatry
2206	Efficacy and acceptability of cannabinoids for anxiety disorders in adults: A systematic review & meta-analysis	PUBMED	Ensaios Clínicos Randomizados (RCTs)	Adultos	Baixa	1	1	Canabinoides sintéticos, Dronabinol/Marinol®	Dronabinol/Marinol®	Inconclusivo/misturado	Efeito Adverso Não Avaliado	2020	Reino Unido	Transtornos de Estresse Pos-Traumáticos	Journal of Psychiatric Research
								Canabinoides sintéticos, Nabilone®	Nabilone®	Inconclusivo/misturado	Efeito Adverso Não Avaliado	2020	Reino Unido	Transtornos de Estresse Pos-Traumáticos	Journal of Psychiatric Research
								Fitocanabinoide isolado, CBD	CBD	Inconclusivo/misturado	Com Efeito Adverso	2020	Reino Unido	Fobia Social	Journal of Psychiatric Research
														Transtornos de Ansiedade	Journal of Psychiatric Research
								Outros, Outras Intervenções em Cannabis	Outras Intervenções em Cannabis	Inconclusivo/misturado	Efeito Adverso Não Avaliado	2020	Reino Unido	Transtornos de Estresse Pos-Traumáticos	Journal of Psychiatric Research
2207	Cannabinoids versus placebo for pain: A systematic review with meta-analysis and Trial Sequential Analysis	PUBMED	Ensaios Clínicos Randomizados (RCTs)	Indivíduos com Dor	Alta	0	0	Fitocanabinoide isolado, Δ9-THC	Δ9-THC	Inconclusivo/misturado	Sem Efeito Adverso	2023	Estados Unidos	Dor Crônica	Plos One
								Formulações de proporções balanceadas de CBD e THC, Proporção equilibrada de THC e CBD	Proporção equilibrada de THC e CBD	Inconclusivo/misturado	Sem Efeito Adverso	2023	Estados Unidos	Dor Crônica	Plos One
														Dor Neuropática	Plos One
														Dor Oncológica	Plos One
2208	Cannabinoid use for appetite stimulation and weight gain in cancer care: Does recent evidence support an update of the European Society for Clinical Nutrition and Metabolism clinical guidelines?	PUBMED	Ensaios Clínicos Randomizados (RCTs)	Indivíduos com Câncer	Criticamente Baixa	3	0	Canabinoides sintéticos, Dronabinol/Marinol®	Dronabinol/Marinol®	Sem efeito	Efeito Adverso Não Avaliado	2021	Estados Unidos	Apetite	Nutrition in Clinical Practice
								Canabinoides sintéticos, Nabilone®	Nabilone®	Sem efeito	Efeito Adverso Não Avaliado	2021	Estados Unidos	Apetite	Nutrition in Clinical Practice
								Fitocanabinoide isolado, Δ9-THC	Δ9-THC	Sem efeito	Efeito Adverso Não Avaliado	2021	Estados Unidos	Apetite	Nutrition in Clinical Practice
								Formulações predominantes em THC, Alta proporção de THC para CBD	Alta proporção de THC para CBD	Sem efeito	Efeito Adverso Não Avaliado	2021	Estados Unidos	Apetite	Nutrition in Clinical Practice
2209	Cannabinoid Activity-Is There a Causal Connection to Spasmolysis in Clinical Studies?	PUBMED	RCTs + Non RCTs	Pacientes	Criticamente Baixa	2	3	Fitocanabinoide isolado, Δ9-THC	Δ9-THC	Inconclusivo/misturado	Efeito Adverso Não Avaliado	2021	Suíça	Espasticidade Muscular	Biomolecules
								Formulações de proporções balanceadas de CBD e THC, Sativex (Nabiximols)® (Produto Comercial)	Sativex (Nabiximols)® (Produto Comercial)	Inconclusivo/misturado	Efeito Adverso Não Avaliado	2021	Suíça	Espasticidade Muscular	Biomolecules
								Formulações predominantes em THC, Alta proporção de THC para CBD	Alta proporção de THC para CBD	Inconclusivo/misturado	Efeito Adverso Não Avaliado	2021	Suíça	Espasticidade Muscular	Biomolecules
2210	Gastrointestinal Adverse Events of Cannabinoid 1 Receptor Inverse Agonists suggest their Potential Use in Irritable Bowel Syndrome with Constipation: A Systematic Review and Meta-Analysis	PUBMED	Ensaios Clínicos Randomizados (RCTs)	Pacientes	Criticamente Baixa	2	1	Canabinoides sintéticos, Rimonabant e SR 141716	Rimonabant e SR 141716	Positivo	Sem Efeito Adverso	2019	Romênia	Síndrome do intestino irritável (SII)	Journal of Gastrointestinal and Liver Diseases
								Formulações diversas a base de cannabis, Não especificado	Não especificado	Positivo	Sem Efeito Adverso	2019	Romênia	Síndrome do intestino irritável (SII)	Journal of Gastrointestinal and Liver Diseases
2211	The Use of Cannabis Derived Medical Products in the Treatment of Children's Cancer: A Systematic Review	EMBASE	Ensaios Clínicos + Estudos Observacionais	Indivíduos com Câncer	Criticamente Baixa	4	2	Canabinoides sintéticos, Dronabinol/Marinol®	Dronabinol/Marinol®	Inconclusivo/misturado	Efeito Adverso Não Avaliado	2022	Reino Unido	Náusea e Vômito na Quimioterapia	Pediatr. Blood Cancer
								Canabinoides sintéticos, Nabilone®	Nabilone®	Inconclusivo/misturado	Efeito Adverso Não Avaliado	2022	Reino Unido	Náusea e Vômito na Quimioterapia	Pediatr. Blood Cancer
								Fitocanabinoide isolado, Δ9-THC	Δ9-THC	Inconclusivo/misturado	Efeito Adverso Não Avaliado	2022	Reino Unido	Náusea e Vômito na Quimioterapia	Pediatr. Blood Cancer
2212	The impact of cannabis and cannabinoids for medical conditions on health-related quality of life: A systematic review and meta-analysis	PUBMED	RCTs + Non RCTs		Baixa	1	1	Canabinoides sintéticos, Dronabinol/Marinol®	Dronabinol/Marinol®	Sem efeito	Efeito Adverso Não Avaliado	2017	Irlanda	Qualidade de Vida	Drug and Alcohol Dependence
								Canabinoides sintéticos, Nabilone®	Nabilone®	Sem efeito	Efeito Adverso Não Avaliado	2017	Irlanda	Qualidade de Vida	Drug and Alcohol Dependence
								Fitocanabinoide isolado, Δ9-THC	Δ9-THC	Sem efeito	Efeito Adverso Não Avaliado	2017	Irlanda	Qualidade de Vida	Drug and Alcohol Dependence
								Formulações de proporções balanceadas de CBD e THC, Sativex (Nabiximols)® (Produto Comercial)	Sativex (Nabiximols)® (Produto Comercial)	Sem efeito	Efeito Adverso Não Avaliado	2017	Irlanda	Qualidade de Vida	Drug and Alcohol Dependence
								Outros, Outras Intervenções em Cannabis	Outras Intervenções em Cannabis	Sem efeito	Efeito Adverso Não Avaliado	2017	Irlanda	Qualidade de Vida	Drug and Alcohol Dependence
2213	Cannabinoids for the Treatment of Chronic Non-Cancer Pain: An Updated Systematic Review of Randomized Controlled Trials	PUBMED	Ensaios Clínicos Randomizados (RCTs)	Indivíduos com Dor	Baixa	1	1	Canabinoides sintéticos, Nabilone®	Nabilone®	Positivo	Com Efeito Adverso	2015	Estados Unidos	Dor Crônica	Journal of neuroimmune pharmacology
								Canabinoides sintéticos, PF-04457845	PF-04457845	Positivo	Sem Efeito Adverso	2015	Estados Unidos	Dor Crônica	Journal of neuroimmune pharmacology
								Fitocanabinoide isolado, Δ9-THC	Δ9-THC	Positivo	Com Efeito Adverso	2015	Estados Unidos	Dor Crônica	Journal of neuroimmune pharmacology
								Outros, Outras Intervenções em Cannabis	Outras Intervenções em Cannabis	Positivo	Com Efeito Adverso	2015	Estados Unidos	Dor Crônica	Journal of neuroimmune pharmacology
2214	Cannabinoids for the treatment of spasticity	PUBMED	Estudos Observacionais	Crianças	Criticamente Baixa	2	3	Canabinoides sintéticos, Dronabinol/Marinol®	Dronabinol/Marinol®	Positivo	Efeito Adverso Não Avaliado	2019	Reino Unido	Espasticidade Muscular	Developmental Medicine and Child Neurology
								Fitocanabinoide isolado, Δ9-THC	Δ9-THC	Positivo	Efeito Adverso Não Avaliado	2019	Reino Unido	Espasticidade Muscular	Developmental Medicine and Child Neurology
								Formulações predominantes em CBD, Baixa proporção de THC para CBD	Baixa proporção de THC para CBD	Positivo	Efeito Adverso Não Avaliado	2019	Reino Unido	Espasticidade Muscular	Developmental Medicine and Child Neurology
								Formulações predominantes em THC, Alta proporção de THC para CBD	Alta proporção de THC para CBD	Positivo	Efeito Adverso Não Avaliado	2019	Reino Unido	Espasticidade Muscular	Developmental Medicine and Child Neurology
2215	A Systematic Review of Clinical Studies on the Effect of Psychoactive Cannabinoids in Psychiatric Conditions in Alzheimer Dementia	PUBMED	Ensaios Clínicos Randomizados (RCTs)	Indivíduos com Transtornos Mentais	Baixa	1	2	Canabinoides sintéticos, Dronabinol/Marinol®	Dronabinol/Marinol®	Inconclusivo/misturado	Efeito Adverso Não Avaliado	2020	Estados Unidos	Agressividade	American Journal of Therapeutics
								Canabinoides sintéticos, Nabilone®	Nabilone®	Inconclusivo/misturado	Efeito Adverso Não Avaliado	2020	Estados Unidos	Agressividade	American Journal of Therapeutics
2222	Cannabinoid Therapeutic Effects in Inflammatory Bowel Diseases: A Systematic Review and Meta-Analysis of Randomized Controlled Trials	PUBMED	Ensaios Clínicos Randomizados (RCTs)	Pacientes	Baixa	1	1	Formulações predominantes em CBD, Baixa proporção de THC para CBD	Baixa proporção de THC para CBD	Inconclusivo/misturado	Efeito Adverso Não Avaliado	2022	Suíça	Síndrome do intestino irritável (SII)	Biomedicines
								Outros, Outras Intervenções em Cannabis	Outras Intervenções em Cannabis	Inconclusivo/misturado	Efeito Adverso Não Avaliado	2022	Suíça	Síndrome do intestino irritável (SII)	Biomedicines
2223	Medical Cannabinoids for Cancer Cachexia: A Systematic Review and Meta-Analysis	PUBMED	Ensaios Clínicos Randomizados (RCTs)	Pacientes	Baixa	1	1	Fitocanabinoide isolado, Δ9-THC	Δ9-THC	Efeito Negativo	Efeito Adverso Não Avaliado	2019	Estados Unidos	Qualidade de Vida	BioMed Research International
								Formulações predominantes em CBD, Baixa proporção de THC para CBD	Baixa proporção de THC para CBD	Efeito Negativo	Com Efeito Adverso	2019	Estados Unidos	Qualidade de Vida	BioMed Research International
								Formulações predominantes em THC, Alta proporção de THC para CBD	Alta proporção de THC para CBD	Efeito Negativo	Com Efeito Adverso	2019	Estados Unidos	Qualidade de Vida	BioMed Research International
2224	Analgesic Effects of Cannabinoids for Chronic Non-cancer Pain: a Systematic Review and Meta-Analysis with Meta-Regression	PUBMED	Ensaios Clínicos Randomizados (RCTs)	Indivíduos com Doenças Crônicas	Baixa	1	1	Canabinoides sintéticos, ct-3 (Ajulemic acid)	ct-3 (Ajulemic acid)	Positivo	Com Efeito Adverso	2020	Estados Unidos	Alívio da Dor	Journal of Neuroimmune Pharmacology
								Canabinoides sintéticos, Dronabinol/Marinol®	Dronabinol/Marinol®	Positivo	Com Efeito Adverso	2020	Estados Unidos	Alívio da Dor	Journal of Neuroimmune Pharmacology
								Canabinoides sintéticos, Nabilone®	Nabilone®	Positivo	Com Efeito Adverso	2020	Estados Unidos	Alívio da Dor	Journal of Neuroimmune Pharmacology
								Canabinoides sintéticos, PF-04457845	PF-04457845	Positivo	Sem Efeito Adverso	2020	Estados Unidos	Alívio da Dor	Journal of Neuroimmune Pharmacology
2225	Cannabinoids for treating neurogenic lower urinary tract dysfunction in patients with multiple sclerosis: a systematic review and meta-analysis	PUBMED	Ensaios Clínicos Randomizados (RCTs)	Pacientes	Alta	0	0	Fitocanabinoide isolado, CBD	CBD	Potencial positivo	Sem Efeito Adverso	2017	Reino Unido	Esclerose Múltipla	BJU international
														Incontinência Urinária	BJU international
														Noctúria	BJU international
								Fitocanabinoide isolado, Δ9-THC	Δ9-THC	Potencial positivo	Sem Efeito Adverso	2017	Reino Unido	Esclerose Múltipla	BJU international
														Incontinência Urinária	BJU international
														Noctúria	BJU international
								Formulações de proporções balanceadas de CBD e THC, Proporção equilibrada de THC e CBD	Proporção equilibrada de THC e CBD	Potencial positivo	Sem Efeito Adverso	2017	Reino Unido	Esclerose Múltipla	BJU international
														Incontinência Urinária	BJU international
														Noctúria	BJU international
2226	Effect of cannabidiol on schizophrenia based on randomized controlled trials: A meta-analysis	EMBASE	Ensaios Clínicos Randomizados (RCTs)	Indivíduos com Transtornos Mentais	Baixa	1	1	Fitocanabinoide isolado, CBD	CBD	Potencial positivo	Efeito Adverso Não Avaliado	2022	França	Esquizofrenia	Annales Médico-Psychologiques
								Formulações de proporções balanceadas de CBD e THC, Sativex (Nabiximols)® (Produto Comercial)	Sativex (Nabiximols)® (Produto Comercial)	Inconclusivo/misturado	Efeito Adverso Não Avaliado	2022	França	Esquizofrenia	Annales Médico-Psychologiques
								Formulações predominantes em CBD, Baixa proporção de THC para CBD	Baixa proporção de THC para CBD	Inconclusivo/misturado	Efeito Adverso Não Avaliado	2022	França	Esquizofrenia	Annales Médico-Psychologiques
2227	Cannabinoid interventions for improving cachexia outcomes in cancer: a systematic review and meta-analysis	PUBMED	RCTs + Non RCTs	Indivíduos com Câncer	Moderado	0	1	Canabinoides sintéticos, Dronabinol/Marinol®	Dronabinol/Marinol®	Potencial negativo	Sem Efeito Adverso	2022	Alemanha	Ganho de peso	Journal of Cachexia, Sarcopenia and Muscle
										Sem efeito	Sem Efeito Adverso	2022	Alemanha	Apetite	Journal of Cachexia, Sarcopenia and Muscle
								Canabinoides sintéticos, Nabilone®	Nabilone®	Potencial negativo	Sem Efeito Adverso	2022	Alemanha	Ganho de peso	Journal of Cachexia, Sarcopenia and Muscle
								Fitocanabinoide isolado, Δ9-THC	Δ9-THC	Potencial negativo	Sem Efeito Adverso	2022	Alemanha	Ganho de peso	Journal of Cachexia, Sarcopenia and Muscle
										Sem efeito	Sem Efeito Adverso	2022	Alemanha	Apetite	Journal of Cachexia, Sarcopenia and Muscle
								Formulações de proporções balanceadas de CBD e THC, Proporção equilibrada de THC e CBD	Proporção equilibrada de THC e CBD	Potencial negativo	Sem Efeito Adverso	2022	Alemanha	Ganho de peso	Journal of Cachexia, Sarcopenia and Muscle
										Sem efeito	Sem Efeito Adverso	2022	Alemanha	Apetite	Journal of Cachexia, Sarcopenia and Muscle
								Formulações predominantes em CBD, Baixa proporção de THC para CBD	Baixa proporção de THC para CBD	Sem efeito	Sem Efeito Adverso	2022	Alemanha	Apetite	Journal of Cachexia, Sarcopenia and Muscle
								Formulações predominantes em THC, Alta proporção de THC para CBD	Alta proporção de THC para CBD	Potencial negativo	Sem Efeito Adverso	2022	Alemanha	Ganho de peso	Journal of Cachexia, Sarcopenia and Muscle
										Sem efeito	Sem Efeito Adverso	2022	Alemanha	Apetite	Journal of Cachexia, Sarcopenia and Muscle
2229	Medical cannabis for the reduction of opioid dosage in the treatment of non câncer chronic pain: a systematic review	PUBMED	RCTs + Non RCTs	Indivíduos com Dor	Criticamente Baixa	2	0	Formulações diversas a base de cannabis, Não especificado	Não especificado	Inconclusivo/misturado	Efeito Adverso Não Avaliado	2020	Reino Unido	Consumo de Medicamentos	Systematic Reviews
2231	Are cannabinoids effective for HIV wasting syndrome?	PUBMED	Ensaios Clínicos Randomizados (RCTs)	Mulheres	Criticamente Baixa	2	1.5	Canabinoides sintéticos, Dronabinol/Marinol®	Dronabinol/Marinol®	Inconclusivo/misturado	Com Efeito Adverso	2017	Chile	Ganho de peso	Medwave
2232	Are cannabinoids effective for the management of chemotherapy induced nausea and vomiting?	MEDLINE	Ensaios Clínicos Randomizados (RCTs)	Indivíduos com Câncer	Criticamente Baixa	3	1.5	Canabinoides sintéticos, Dronabinol/Marinol®	Dronabinol/Marinol®	Inconclusivo/misturado	Com Efeito Adverso	2017	Chile	Náusea e Vômito na Quimioterapia	Medwave
								Formulações de proporções balanceadas de CBD e THC, Sativex (Nabiximols)® (Produto Comercial)	Sativex (Nabiximols)® (Produto Comercial)	Inconclusivo/misturado	Com Efeito Adverso	2017	Chile	Náusea e Vômito na Quimioterapia	Medwave
2233	Cannabinoids for spasticity due to multiple sclerosis or paraplegia:A systematic review and meta-analysis of randomized clinical trials.	PUBMED	Ensaios Clínicos Randomizados (RCTs)	Pacientes	Criticamente Baixa	2	1	Canabinoides sintéticos, Dronabinol/Marinol®	Dronabinol/Marinol®	Potencial positivo	Com Efeito Adverso	2017	Reino Unido	Esclerose Múltipla	Complementary Therapies in Medicine
								Canabinoides sintéticos, Nabilone®	Nabilone®	Potencial positivo	Com Efeito Adverso	2017	Reino Unido	Esclerose Múltipla	Complementary Therapies in Medicine
														Espasticidade Muscular	Complementary Therapies in Medicine
								Fitocanabinoide isolado, Δ9-THC	Δ9-THC	Potencial positivo	Com Efeito Adverso	2017	Reino Unido	Esclerose Múltipla	Complementary Therapies in Medicine
														Espasticidade Muscular	Complementary Therapies in Medicine
								Formulações de proporções balanceadas de CBD e THC, Proporção equilibrada de THC e CBD	Proporção equilibrada de THC e CBD	Potencial positivo	Com Efeito Adverso	2017	Reino Unido	Esclerose Múltipla	Complementary Therapies in Medicine
														Espasticidade Muscular	Complementary Therapies in Medicine
								Formulações predominantes em THC, Alta proporção de THC para CBD	Alta proporção de THC para CBD	Potencial positivo	Com Efeito Adverso	2017	Reino Unido	Esclerose Múltipla	Complementary Therapies in Medicine
														Espasticidade Muscular	Complementary Therapies in Medicine
